# Supplementary material for: The bread wheat epigenomic map reveals distinct chromatin architectural and evolutionary features of functional genetic elements
Source: Genome Biol. 2019 Jul 15;20:139. doi: 10.1186/s13059-019-1746-8 (PMC6628505; doi:10.1186/s13059-019-1746-8)
Supplement: Supplementary file 2 — Supplementary tables (XLSX 15730 kb) [file 13059_2019_1746_MOESM2_ESM.xlsx]

## Sheet: S1
Table S1. Five groups of genes preferentially marked by various combinations of histone modifications.
gene ID	group in Figure 1c	RNA-seq read count(seedlings)	coefficient of variance (RNA-seq data of different tissues from doi: 10.1126/science.aar6089)	whether overalp with CpG island (1-overlap; 0-nonoverlap)	old or young
TraesCS1A01G000100	0	3.74124	4.35473	1	young
TraesCS1A01G000200	0	3.10621	2.39299	1	young
TraesCS1A01G000300	0	0.833515	1.36992	1	young
TraesCS1A01G000400	3	17.0871	1.60627	1	young
TraesCS1A01G000500	3	1.31463	2.39388	1	young
TraesCS1A01G000600	0	1.57398	2.3604	1	young
TraesCS1A01G000700	3	6.06151	3.80299	1	young
TraesCS1A01G000800	0	4.11135	2.39448	1	young
TraesCS1A01G000900	0	3.62736	2.13309	1	young
TraesCS1A01G001000	0	0.787209	1.49561	1	young
TraesCS1A01G001100	0	2.08379	1.4626	1	young
TraesCS1A01G001200	0	1.37003	2.21663	1	young
TraesCS1A01G001300	5	1.18305	1.26131	1	young
TraesCS1A01G001400	0	0.879822	1.81678	1	young
TraesCS1A01G001500	0	0.458433	1.92014	1	young
TraesCS1A01G001600	0	2.67395	3.01469	1	young
TraesCS1A01G001700	0	2.45424	2.40906	1	young
TraesCS1A01G001800	1	205.673	1.40362	0	old
TraesCS1A01G001900	1	21.5617	0.591988	1	old
TraesCS1A01G002000	1	2.75303	0.612812	1	old
TraesCS1A01G002100	1	1.5627	0.680931	0	old
TraesCS1A01G002200	1	17.2219	0.368158	1	young
TraesCS1A01G002300	1	2.47534	0.874525	0	old
TraesCS1A01G002400	0	0	NA	1	old
TraesCS1A01G002500	1	2.20272	2.29753	1	old
TraesCS1A01G002600	2	0.957039	1.11403	0	young
TraesCS1A01G002700	1	6.48566	0.42628	1	old
TraesCS1A01G002800	0	0	NA	0	young
TraesCS1A01G002900	5	0.184717	1.45901	1	old
TraesCS1A01G003000	0	0.40232	1.32612	0	old
TraesCS1A01G003100	5	0.151452	1.28059	1	old
TraesCS1A01G003200	3	0	2.43517	1	young
TraesCS1A01G003300	5	0	2.59466	1	old
TraesCS1A01G003400	5	0	1.25812	1	old
TraesCS1A01G003500	3	0	2.86979	1	old
TraesCS1A01G003600	5	0	2.42643	1	old
TraesCS1A01G003700	5	0.254685	2.67181	1	old
TraesCS1A01G003800	5	0	2.19731	1	old
TraesCS1A01G003900	3	0	2.03988	0	young
TraesCS1A01G004000	3	0.446804	1.8745	0	young
TraesCS1A01G004100	5	0.504548	1.88778	0	old
TraesCS1A01G004200	4	15.6601	0.574513	0	old
TraesCS1A01G004300	3	0	NA	1	young
TraesCS1A01G004400	5	0.0154876	2.15213	0	young
TraesCS1A01G004500	5	0	2.25951	1	young
TraesCS1A01G004600	3	0	4.89898	0	young
TraesCS1A01G004700	0	0	4.89898	0	old
TraesCS1A01G004800	0	0	2.9268	0	old
TraesCS1A01G004900	0	0	4.89898	0	old
TraesCS1A01G005000	0	0	3.35371	0	old
TraesCS1A01G005100	3	0.49412	0.851662	0	old
TraesCS1A01G005200	3	0.0373047	1.61017	0	old
TraesCS1A01G005300	0	0	2.64721	0	old
TraesCS1A01G005400	2	0.0429781	1.86027	1	old
TraesCS1A01G005500	1	15.5867	0.830256	0	old
TraesCS1A01G005600	1	2.82674	0.466496	1	old
TraesCS1A01G005700	1	0.624348	0.894073	1	old
TraesCS1A01G005800	1	12.6402	0.593205	1	old
TraesCS1A01G005900	1	25.2895	0.570461	1	old
TraesCS1A01G006000	3	0.0366747	1.56078	0	old
TraesCS1A01G006100	0	0	4.89898	0	old
TraesCS1A01G006200	2	0.0610702	2.08699	0	old
TraesCS1A01G006300	0	0.00405693	1.09026	0	young
TraesCS1A01G006400	0	0	NA	0	old
TraesCS1A01G006500	3	0	2.61782	0	old
TraesCS1A01G006600	2	0.0952864	1.0643	1	young
TraesCS1A01G006700	2	0	1.10611	1	young
TraesCS1A01G006800	3	0.0659337	2.01127	0	young
TraesCS1A01G006900	3	0.00737031	2.34154	0	young
TraesCS1A01G007000	3	0	1.48114	0	old
TraesCS1A01G007100	3	0.074542	3.33323	0	young
TraesCS1A01G007200	5	0	4.89758	0	young
TraesCS1A01G007300	3	0.219171	4.87287	0	young
TraesCS1A01G007400	0	0.258916	4.88626	1	young
TraesCS1A01G007500	1	69.7527	1.10064	0	old
TraesCS1A01G007600	1	0	1.97307	0	old
TraesCS1A01G007700	0	0.0753589	4.88585	0	old
TraesCS1A01G007800	0	1.50718	2.07405	0	old
TraesCS1A01G007900	2	47.8081	4.89898	0	old
TraesCS1A01G008000	3	0.332198	4.88847	0	young
TraesCS1A01G008100	3	1.24173	1.24958	0	young
TraesCS1A01G008200	3	0.400816	0.480238	0	old
TraesCS1A01G008300	3	0	1.68383	0	old
TraesCS1A01G008400	5	0.0420581	1.82281	1	old
TraesCS1A01G008500	5	0.0969204	2.3157	1	old
TraesCS1A01G008600	3	2.04028	2.84622	0	old
TraesCS1A01G008700	5	0	2.65423	0	old
TraesCS1A01G008800	3	0	3.18208	0	old
TraesCS1A01G008900	0	0	3.07715	1	old
TraesCS1A01G009000	1	4.99383	0.362078	1	old
TraesCS1A01G009100	1	2.32314	0.42448	0	old
TraesCS1A01G009200	3	6.63852	0.384671	0	young
TraesCS1A01G009300	1	0.200269	0.710294	0	young
TraesCS1A01G009400	4	1.76502	1.36807	0	young
TraesCS1A01G009500	0	0.00879067	2.27465	0	young
TraesCS1A01G009600	4	0.0643415	1.55675	0	young
TraesCS1A01G009700	3	0	2.27421	1	young
TraesCS1A01G009800	1	7.57412	0.620603	0	young
TraesCS1A01G009900	1	2.07787	0.99426	1	old
TraesCS1A01G010000	5	0	2.23191	0	old
TraesCS1A01G010100	0	0	2.97099	0	young
TraesCS1A01G010200	2	0.826544	1.76987	1	young
TraesCS1A01G010300	1	2.12934	0.637072	0	old
TraesCS1A01G010400	4	0.539872	0.745304	0	old
TraesCS1A01G010500	5	0	3.05142	1	young
TraesCS1A01G010600	3	0	2.89239	0	old
TraesCS1A01G010700	0	0.0727672	2.13851	0	old
TraesCS1A01G010800	3	0	NA	0	old
TraesCS1A01G010900	3	0	4.88019	1	young
TraesCS1A01G011000	5	0	2.68947	0	old
TraesCS1A01G011100	2	0.769399	0.574604	1	old
TraesCS1A01G011200	1	2.45827	0.32063	0	old
TraesCS1A01G011300	3	0	3.66557	0	old
TraesCS1A01G011400	0	0.0150306	2.76119	1	old
TraesCS1A01G011500	0	1.87247	0.678837	0	young
TraesCS1A01G011600	1	9.93273	0.423653	0	old
TraesCS1A01G011700	3	0.107867	1.62061	1	old
TraesCS1A01G011800	4	0.0085849	1.24953	1	old
TraesCS1A01G011900	3	0.030685	3.11387	1	old
TraesCS1A01G012000	3	0.0862644	0.781898	1	old
TraesCS1A01G012100	3	0	1.21498	1	old
TraesCS1A01G012200	5	0	2.78999	0	old
TraesCS1A01G012300	5	0.032284	2.63498	0	young
TraesCS1A01G012400	1	0.423856	0.948495	1	young
TraesCS1A01G012500	1	1.55038	0.370385	1	old
TraesCS1A01G012600	3	0.285671	1.96137	1	old
TraesCS1A01G012700	5	0.649407	1.7755	1	old
TraesCS1A01G012800	5	0.234094	2.24808	1	old
TraesCS1A01G012900	5	0.664396	2.29366	1	old
TraesCS1A01G013000	5	1.29929	2.01136	1	old
TraesCS1A01G013100	5	0	2.41912	1	old
TraesCS1A01G013200	5	0.0837027	1.80523	1	old
TraesCS1A01G013300	5	0	4.89898	0	old
TraesCS1A01G013400	0	0	3.27312	0	old
TraesCS1A01G013500	3	0.0907789	1.3895	0	old
TraesCS1A01G013600	5	0.110466	1.17132	1	old
TraesCS1A01G013700	1	5.38374	0.425076	1	old
TraesCS1A01G013800	2	27.5969	0.634373	1	old
TraesCS1A01G013900	3	0	3.33829	0	old
TraesCS1A01G014000	0	0	3.78257	1	old
TraesCS1A01G014100	3	0	3.40065	1	old
TraesCS1A01G014200	5	0	2.13371	0	young
TraesCS1A01G014300	5	0.196802	2.16143	1	old
TraesCS1A01G014400	5	0	3.6358	0	old
TraesCS1A01G014500	3	0	2.40944	0	old
TraesCS1A01G014600	5	0	2.66844	0	young
TraesCS1A01G014700	0	0	NA	0	young
TraesCS1A01G014800	5	0	1.90699	1	young
TraesCS1A01G014900	3	0.0103757	2.21291	0	old
TraesCS1A01G015000	5	0	1.62253	0	old
TraesCS1A01G015100	4	155.578	1.79127	0	old
TraesCS1A01G015200	1	4.37945	0.490275	1	old
TraesCS1A01G015300	1	30.5326	0.693067	1	old
TraesCS1A01G015400	2	1.28934	0.740139	1	old
TraesCS1A01G015500	5	0	2.08401	1	old
TraesCS1A01G015600	5	0.0115184	2.15631	1	old
TraesCS1A01G015700	5	0	2.49664	1	old
TraesCS1A01G015800	5	0.0353548	1.55045	1	old
TraesCS1A01G015900	2	3.2415	1.17477	0	old
TraesCS1A01G016000	2	0.103852	2.31593	0	old
TraesCS1A01G016100	0	0.0161231	2.48345	0	old
TraesCS1A01G016200	1	0.254953	0.618656	0	young
TraesCS1A01G016300	5	0.0938314	1.41523	1	old
TraesCS1A01G016400	3	0	2.16717	0	old
TraesCS1A01G016500	5	0	NA	0	young
TraesCS1A01G016600	5	0	2.51227	1	old
TraesCS1A01G016700	0	0	2.56902	0	old
TraesCS1A01G016800	3	0	2.68024	0	old
TraesCS1A01G016900	1	3.64388	0.723616	0	old
TraesCS1A01G017000	1	2.45989	0.427497	1	old
TraesCS1A01G017100	2	0	3.39175	0	old
TraesCS1A01G017200	3	0	2.30022	0	old
TraesCS1A01G017300	3	0	2.41624	0	old
TraesCS1A01G017400	0	0	2.35676	0	young
TraesCS1A01G017500	3	0	2.32587	1	young
TraesCS1A01G017600	3	0	2.15358	1	old
TraesCS1A01G017700	5	0	2.26415	1	young
TraesCS1A01G017800	3	0	1.01637	0	young
TraesCS1A01G017900	2	8.44205	2.04582	0	old
TraesCS1A01G018000	2	0.462043	2.37178	0	young
TraesCS1A01G018100	3	0.0811866	2.07743	1	young
TraesCS1A01G018200	5	0	2.19352	0	old
TraesCS1A01G018300	5	2.9173	0.92111	1	old
TraesCS1A01G018400	3	0.00485972	2.25841	0	old
TraesCS1A01G018500	4	1.15276	1.39519	0	old
TraesCS1A01G018600	4	1.47607	2.89917	0	old
TraesCS1A01G018700	5	0	4.59193	1	old
TraesCS1A01G018800	3	0.257699	0.696074	0	old
TraesCS1A01G018900	1	4.63184	0.480299	1	old
TraesCS1A01G019000	1	82.6561	0.32952	1	young
TraesCS1A01G019100	5	0	3.65912	1	young
TraesCS1A01G019200	1	5.27631	0.417434	0	old
TraesCS1A01G019300	0	0	NA	0	old
TraesCS1A01G019400	5	0	4.89898	1	young
TraesCS1A01G019500	5	0.00981656	1.71563	1	old
TraesCS1A01G019600	5	0	1.24088	1	old
TraesCS1A01G019700	5	0	NA	0	old
TraesCS1A01G019800	3	0	2.58987	1	old
TraesCS1A01G019900	5	0	1.62106	1	old
TraesCS1A01G020000	3	0.0989425	1.33141	0	old
TraesCS1A01G020100	3	0	2.20026	0	young
TraesCS1A01G020200	3	0	3.00702	1	young
TraesCS1A01G020300	1	0.3232	0.786451	1	young
TraesCS1A01G020400	1	0.489736	0.633735	0	old
TraesCS1A01G020500	1	20.8802	0.579696	0	old
TraesCS1A01G020600	1	3.69841	0.337325	1	old
TraesCS1A01G020700	4	0.193269	1.28501	0	old
TraesCS1A01G020800	5	0	2.4694	1	old
TraesCS1A01G020900	5	0.848951	1.50981	0	old
TraesCS1A01G021000	5	0.458433	2.36523	1	old
TraesCS1A01G021100	2	3.75716	0.756397	1	old
TraesCS1A01G021200	5	0.0258612	1.24255	1	old
TraesCS1A01G021300	3	0	0.986199	1	old
TraesCS1A01G021400	5	0.0509371	2.00198	1	old
TraesCS1A01G021500	5	0	4.89898	1	old
TraesCS1A01G021600	5	0	NA	1	old
TraesCS1A01G021700	3	0.286739	1.16812	0	young
TraesCS1A01G021800	5	0.0216924	1.05199	0	young
TraesCS1A01G021900	5	0	3.16595	1	young
TraesCS1A01G022000	5	0.0985878	2.10063	1	young
TraesCS1A01G022100	5	0	4.89898	0	old
TraesCS1A01G022200	5	0	NA	0	old
TraesCS1A01G022300	5	0	NA	1	old
TraesCS1A01G022400	5	0	4.89898	1	old
TraesCS1A01G022500	1	4.0673	0.436884	1	old
TraesCS1A01G022600	0	1.52811	1.46756	1	young
TraesCS1A01G022700	3	0	2.80422	0	old
TraesCS1A01G022800	3	0	2.74716	1	old
TraesCS1A01G022900	3	0	2.98611	0	old
TraesCS1A01G023000	0	0	2.44472	0	young
TraesCS1A01G023100	3	0	2.37074	0	young
TraesCS1A01G023200	2	0.121708	1.34118	1	old
TraesCS1A01G023300	5	0	1.98114	1	old
TraesCS1A01G023400	1	1.84295	0.435202	1	old
TraesCS1A01G023500	3	0.042645	1.36814	1	old
TraesCS1A01G023600	0	0.626055	1.48228	1	young
TraesCS1A01G023700	3	1.76893	1.09871	0	old
TraesCS1A01G023800	1	10.6088	0.449209	0	old
TraesCS1A01G023900	3	0.0510789	1.28583	1	old
TraesCS1A01G024000	4	3.39134	0.713813	1	old
TraesCS1A01G024100	5	0	4.59232	1	old
TraesCS1A01G024200	3	1.10454	0.74445	0	old
TraesCS1A01G024300	3	0.671187	0.817555	0	old
TraesCS1A01G024400	3	0.480209	1.26295	0	old
TraesCS1A01G024500	1	9.95366	0.345798	1	old
TraesCS1A01G024600	1	3.23086	0.741533	0	old
TraesCS1A01G024700	1	5.00525	0.905214	1	old
TraesCS1A01G024800	0	0	4.89898	1	young
TraesCS1A01G024900	3	0	4.89898	1	old
TraesCS1A01G025000	0	0	NA	1	old
TraesCS1A01G025100	4	1.56218	0.45759	1	old
TraesCS1A01G025200	1	4.90213	0.469646	1	old
TraesCS1A01G025300	3	0	4.89898	1	old
TraesCS1A01G025400	3	0	1.64647	0	old
TraesCS1A01G025500	3	0.965636	3.35055	0	old
TraesCS1A01G025600	3	3.86522	0.980365	0	old
TraesCS1A01G025700	1	0.658038	0.925136	1	old
TraesCS1A01G025800	5	0	1.29791	1	old
TraesCS1A01G025900	1	1.77866	0.479224	1	old
TraesCS1A01G026000	2	0.0150306	1.02601	1	old
TraesCS1A01G026100	0	0.0654905	0.799204	0	old
TraesCS1A01G026200	2	0.782691	1.07189	0	old
TraesCS1A01G026300	5	0.635179	1.07129	1	old
TraesCS1A01G026400	1	0.57842	0.668696	0	old
TraesCS1A01G026500	3	0	3.85478	1	young
TraesCS1A01G026600	5	0	2.90907	0	old
TraesCS1A01G026700	3	0	2.072	1	young
TraesCS1A01G026800	0	0	NA	1	old
TraesCS1A01G026900	0	0	0.637509	0	old
TraesCS1A01G027000	3	0	1.84889	1	old
TraesCS1A01G027100	5	0	1.84881	1	old
TraesCS1A01G027200	1	0.939646	0.430429	0	old
TraesCS1A01G027300	2	0.940555	1.12289	1	old
TraesCS1A01G027400	3	0	2.71972	1	old
TraesCS1A01G027500	3	0.0130237	1.06716	1	old
TraesCS1A01G027600	3	0.0420296	1.26512	0	old
TraesCS1A01G027700	5	0	2.79137	0	old
TraesCS1A01G027800	3	0	2.35684	0	old
TraesCS1A01G027900	3	0	4.89898	0	old
TraesCS1A01G028000	5	0	3.73536	1	old
TraesCS1A01G028100	5	0	2.01852	1	young
TraesCS1A01G028200	0	0	2.50255	1	young
TraesCS1A01G028300	0	0	4.89898	1	young
TraesCS1A01G028400	5	0	1.86791	0	young
TraesCS1A01G028500	1	0.305835	0.884879	0	young
TraesCS1A01G028600	1	0.0523833	1.05303	0	old
TraesCS1A01G028700	4	0.0559065	1.24596	0	young
TraesCS1A01G028800	4	0.0506556	1.18545	0	young
TraesCS1A01G028900	4	0.243543	1.25903	0	old
TraesCS1A01G029000	5	0	2.07087	1	young
TraesCS1A01G029100	1	0.124984	0.684195	0	young
TraesCS1A01G029200	1	0.0469386	0.84013	1	old
TraesCS1A01G029300	1	24.4138	0.892853	1	old
TraesCS1A01G029400	3	0	4.58698	1	old
TraesCS1A01G029500	5	0	3.71241	1	old
TraesCS1A01G029600	5	0	3.95725	1	old
TraesCS1A01G029700	2	0.220048	1.35584	0	old
TraesCS1A01G029800	1	2.80791	0.638907	1	old
TraesCS1A01G029900	5	0	3.69475	1	old
TraesCS1A01G030000	2	422.922	1.52034	1	old
TraesCS1A01G030100	1	27.4754	1.62807	1	old
TraesCS1A01G030200	3	0.00634949	0.87412	0	old
TraesCS1A01G030300	3	0	0.981012	0	old
TraesCS1A01G030400	0	12.8847	2.74083	0	old
TraesCS1A01G030500	1	0.0897423	0.542962	0	old
TraesCS1A01G030600	1	4.21625	0.423819	1	old
TraesCS1A01G030700	1	11.1475	0.83561	1	old
TraesCS1A01G030800	3	0.170895	0.832984	0	old
TraesCS1A01G030900	1	0.930155	0.596859	0	old
TraesCS1A01G031000	5	0	3.18693	1	old
TraesCS1A01G031100	5	0.493985	2.77176	1	old
TraesCS1A01G031200	1	12.3686	0.784217	1	old
TraesCS1A01G031300	5	28.253	1.11185	1	old
TraesCS1A01G031400	3	0	1.29409	0	old
TraesCS1A01G031500	3	0	NA	1	old
TraesCS1A01G031600	3	0	0.863886	0	young
TraesCS1A01G031700	2	0.00617835	0.861962	1	old
TraesCS1A01G031800	3	0	0.896451	1	old
TraesCS1A01G031900	5	0	1.94298	1	old
TraesCS1A01G032000	5	0	2.15567	1	old
TraesCS1A01G032100	5	0	NA	1	young
TraesCS1A01G032200	5	0.0735455	2.34795	1	old
TraesCS1A01G032300	5	0	NA	1	old
TraesCS1A01G032400	3	0	NA	1	old
TraesCS1A01G032500	3	0	2.78994	0	young
TraesCS1A01G032600	2	0	1.06664	1	old
TraesCS1A01G032700	4	0.0118255	0.713013	1	old
TraesCS1A01G032800	5	0	4.89898	1	old
TraesCS1A01G032900	3	0.580175	1.70393	1	old
TraesCS1A01G033000	1	5.01078	0.370026	0	old
TraesCS1A01G033100	1	6.35397	0.716112	1	old
TraesCS1A01G033200	2	1.20732	1.12754	1	old
TraesCS1A01G033300	4	1.44079	0.611418	1	old
TraesCS1A01G033400	0	0	NA	0	old
TraesCS1A01G033500	3	282.779	1.9323	1	old
TraesCS1A01G033600	3	20.8933	1.09247	1	old
TraesCS1A01G033700	2	0	1.61641	1	old
TraesCS1A01G033800	4	0.582306	0.58193	1	old
TraesCS1A01G033900	4	0.0490303	1.46612	0	old
TraesCS1A01G034000	5	0.0201953	2.05182	1	old
TraesCS1A01G034100	3	0	1.23604	1	old
TraesCS1A01G034200	0	0	NA	0	old
TraesCS1A01G034300	1	0.393231	0.625317	1	old
TraesCS1A01G034400	0	0	2.76474	0	old
TraesCS1A01G034500	5	0	4.89898	1	old
TraesCS1A01G034600	3	0.467984	1.84003	1	old
TraesCS1A01G034700	5	1.08701	1.53824	1	old
TraesCS1A01G034800	3	0	NA	0	old
TraesCS1A01G034900	5	0	2.99103	1	old
TraesCS1A01G035000	2	0.132113	0.616023	1	old
TraesCS1A01G035100	2	0.0743004	1.99149	1	old
TraesCS1A01G035200	5	0.544548	0.952919	1	old
TraesCS1A01G035300	3	0.625137	0.581092	0	old
TraesCS1A01G035400	0	0	NA	0	old
TraesCS1A01G035500	0	1.00468	0.480599	0	old
TraesCS1A01G035600	5	2.9462	1.26545	1	old
TraesCS1A01G035700	3	0.0245809	1.99708	1	old
TraesCS1A01G035800	1	144.789	0.517819	1	young
TraesCS1A01G035900	1	0.105825	0.969289	1	young
TraesCS1A01G036000	5	0	4.71683	1	young
TraesCS1A01G036100	1	4.22538	0.739992	1	old
TraesCS1A01G036200	2	48.333	1.29956	1	old
TraesCS1A01G036300	2	0.296675	0.727209	1	young
TraesCS1A01G036400	5	0	3.90861	1	young
TraesCS1A01G036500	2	0.0989425	0.949441	1	young
TraesCS1A01G036600	3	0	2.38108	0	old
TraesCS1A01G036700	5	0	1.11188	1	old
TraesCS1A01G036800	5	0.0106861	1.17977	0	old
TraesCS1A01G036900	3	0	4.89898	0	old
TraesCS1A01G037000	5	0	1.90076	1	old
TraesCS1A01G037100	5	0	3.08804	1	old
TraesCS1A01G037200	5	0	4.07538	1	old
TraesCS1A01G037300	5	0.0524924	2.06217	1	old
TraesCS1A01G037400	5	1.6072	1.39799	1	old
TraesCS1A01G037500	3	0	3.31335	1	old
TraesCS1A01G037600	5	0.0281248	1.98713	1	old
TraesCS1A01G037700	0	0.00647505	2.30505	1	old
TraesCS1A01G037800	3	0.023008	1.85827	1	old
TraesCS1A01G037900	4	8.47899	0.38827	0	old
TraesCS1A01G038000	0	0	4.89898	0	old
TraesCS1A01G038100	3	0.0591527	1.40458	1	old
TraesCS1A01G038200	3	0	1.35746	1	old
TraesCS1A01G038300	3	0	2.84046	0	old
TraesCS1A01G038400	4	0.0886087	0.794429	1	old
TraesCS1A01G038500	0	0	1.98412	0	old
TraesCS1A01G038600	3	0	2.60491	0	old
TraesCS1A01G038700	3	0	2.12664	0	old
TraesCS1A01G038800	5	0	1.75392	0	old
TraesCS1A01G038900	0	0	NA	0	old
TraesCS1A01G039000	3	0	4.70142	0	old
TraesCS1A01G039100	3	0.0265246	1.64602	1	old
TraesCS1A01G039200	1	1.64502	0.417935	0	old
TraesCS1A01G039300	5	0	1.68949	1	old
TraesCS1A01G039400	1	7.0355	0.437511	1	old
TraesCS1A01G039500	3	0.0760114	0.83998	0	young
TraesCS1A01G039600	3	0	3.74232	0	old
TraesCS1A01G039700	0	0	4.89898	0	old
TraesCS1A01G039800	5	0.355681	2.3332	1	old
TraesCS1A01G039900	5	0.291963	1.58328	1	old
TraesCS1A01G040000	5	0.0572247	1.88135	1	old
TraesCS1A01G040100	5	0	NA	1	young
TraesCS1A01G040200	5	0	2.22613	1	old
TraesCS1A01G040300	3	0	2.42331	1	old
TraesCS1A01G040400	1	1.18101	0.642069	1	old
TraesCS1A01G040500	1	1.68866	0.581642	1	old
TraesCS1A01G040600	1	37.3284	0.459068	1	old
TraesCS1A01G040700	3	0.0258127	1.21167	1	old
TraesCS1A01G040800	5	0	3.03101	1	old
TraesCS1A01G040900	5	0	1.60719	1	old
TraesCS1A01G041000	5	0	1.29199	1	young
TraesCS1A01G041100	3	0.0865876	1.33031	0	young
TraesCS1A01G041200	3	0	2.81597	1	old
TraesCS1A01G041300	0	6.8458	1.90265	0	old
TraesCS1A01G041400	3	27.0998	1.79429	1	old
TraesCS1A01G041500	0	3.00165	2.34165	0	old
TraesCS1A01G041600	0	0	NA	0	old
TraesCS1A01G041700	5	0	2.05943	1	old
TraesCS1A01G041800	3	0	3.74358	1	young
TraesCS1A01G041900	5	0	1.63792	0	young
TraesCS1A01G042000	3	0	NA	1	old
TraesCS1A01G042100	3	0.0468586	1.23336	0	young
TraesCS1A01G042200	5	0	2.98905	1	young
TraesCS1A01G042300	5	0.00770908	2.58284	1	old
TraesCS1A01G042400	3	0	3.44586	1	old
TraesCS1A01G042500	4	0.00883491	1.22234	1	old
TraesCS1A01G042600	0	0	3.58462	1	old
TraesCS1A01G042700	2	11.0788	1.82708	1	old
TraesCS1A01G042800	2	0.0818631	1.0684	1	old
TraesCS1A01G042900	1	0.0283421	0.899341	1	old
TraesCS1A01G043000	3	0	4.87065	1	old
TraesCS1A01G043100	5	0	1.83616	1	old
TraesCS1A01G043200	1	17.7222	0.345551	1	old
TraesCS1A01G043300	3	0.0674167	1.46899	1	old
TraesCS1A01G043400	1	0.284902	0.617279	0	old
TraesCS1A01G043500	5	0	2.0104	1	old
TraesCS1A01G043600	1	10.8002	0.346003	1	old
TraesCS1A01G043700	5	0	4.06543	1	old
TraesCS1A01G043800	5	0	NA	1	old
TraesCS1A01G043900	3	0.00793137	4.51328	1	old
TraesCS1A01G044000	0	0	1.18129	0	old
TraesCS1A01G044100	0	0	2.07886	0	old
TraesCS1A01G044200	1	2.24722	0.508762	0	old
TraesCS1A01G044300	0	0	2.53856	0	old
TraesCS1A01G044400	3	0.00665361	2.35631	1	old
TraesCS1A01G044500	1	6.85155	0.419337	1	old
TraesCS1A01G044600	1	4.92392	0.503087	1	old
TraesCS1A01G044700	5	0	3.60491	1	old
TraesCS1A01G044800	1	2.20727	0.443689	1	old
TraesCS1A01G044900	0	0	4.89898	0	old
TraesCS1A01G045000	0	0	2.66399	0	old
TraesCS1A01G045100	5	0	3.90764	1	old
TraesCS1A01G045200	0	0	NA	1	young
TraesCS1A01G045300	1	4.7548	0.653309	1	old
TraesCS1A01G045400	1	7.15933	0.465511	1	old
TraesCS1A01G045500	3	0	2.52767	0	old
TraesCS1A01G045600	0	0	2.68979	0	old
TraesCS1A01G045700	1	37.3947	0.657139	1	old
TraesCS1A01G045800	1	28.1062	1.40264	1	old
TraesCS1A01G045900	0	0	3.71182	0	young
TraesCS1A01G046000	5	0	1.52428	1	old
TraesCS1A01G046100	4	0.200957	1.11328	1	old
TraesCS1A01G046200	4	6.77684	0.684171	0	old
TraesCS1A01G046300	4	1.20269	0.407353	0	old
TraesCS1A01G046400	1	29.4054	2.1741	1	old
TraesCS1A01G046500	1	4.70217	0.411088	1	old
TraesCS1A01G046600	1	13.4004	0.368111	0	old
TraesCS1A01G046700	0	0	1.38074	0	old
TraesCS1A01G046800	1	5.19736	0.482706	1	old
TraesCS1A01G046900	2	0	1.66662	1	old
TraesCS1A01G047000	1	1.3909	0.493096	1	old
TraesCS1A01G047100	0	0	NA	0	old
TraesCS1A01G047200	1	0.439911	0.754188	0	old
TraesCS1A01G047300	5	0	1.52292	1	old
TraesCS1A01G047400	3	0	4.52073	1	old
TraesCS1A01G047500	1	2.90622	0.575158	1	old
TraesCS1A01G047600	0	0	NA	0	old
TraesCS1A01G047700	5	0	2.68899	1	old
TraesCS1A01G047800	0	0	1.8702	0	old
TraesCS1A01G047900	0	0.0156998	2.2544	0	old
TraesCS1A01G048000	3	0	2.01109	1	old
TraesCS1A01G048100	0	0.116667	1.53899	0	old
TraesCS1A01G048200	3	0	2.21068	1	old
TraesCS1A01G048300	5	0	1.62919	1	old
TraesCS1A01G048400	0	0	1.72123	0	old
TraesCS1A01G048500	3	0	1.88581	1	old
TraesCS1A01G048600	1	0.741386	0.727389	1	old
TraesCS1A01G048700	3	1.63535	1.53578	1	old
TraesCS1A01G048800	3	0	3.93717	1	old
TraesCS1A01G048900	5	0	1.33007	1	old
TraesCS1A01G049000	2	0.0477535	0.647542	1	old
TraesCS1A01G049100	5	0.113557	1.93889	1	old
TraesCS1A01G049200	0	0	4.89898	1	young
TraesCS1A01G049300	4	0.459899	0.548726	1	old
TraesCS1A01G049400	5	0	4.89898	1	old
TraesCS1A01G049500	0	0	3.88554	1	old
TraesCS1A01G049600	2	1.28832	0.988477	1	old
TraesCS1A01G049700	1	23.3681	0.555415	0	old
TraesCS1A01G049800	3	0	1.04093	1	old
TraesCS1A01G049900	3	0	4.89892	1	old
TraesCS1A01G050000	5	0	3.56947	1	old
TraesCS1A01G050100	2	9.08743	1.31921	1	old
TraesCS1A01G050200	5	0	4.7674	1	old
TraesCS1A01G050300	3	0.016979	1.25514	1	old
TraesCS1A01G050400	5	0.0123678	2.54689	1	old
TraesCS1A01G050500	3	0	1.98989	1	old
TraesCS1A01G050600	3	0.120219	2.40599	1	old
TraesCS1A01G050700	5	0	2.69714	1	old
TraesCS1A01G050800	3	0	2.48529	1	old
TraesCS1A01G050900	3	0.331398	1.95728	1	old
TraesCS1A01G051000	3	0	1.10334	1	old
TraesCS1A01G051100	3	0.00945224	1.58313	0	old
TraesCS1A01G051200	0	0	3.42392	0	old
TraesCS1A01G051300	1	1.24945	0.69843	1	old
TraesCS1A01G051400	4	0.0211678	0.958022	0	old
TraesCS1A01G051500	1	16.8468	0.350035	0	old
TraesCS1A01G051600	2	1.57647	0.886573	1	old
TraesCS1A01G051700	1	99.9681	0.535051	0	old
TraesCS1A01G051800	1	0.164313	1.43866	1	old
TraesCS1A01G051900	1	21.9116	0.623224	0	old
TraesCS1A01G052000	5	0	2.21052	1	old
TraesCS1A01G052100	1	3.27452	0.413532	0	old
TraesCS1A01G052200	4	4.11475	0.482368	0	old
TraesCS1A01G052300	2	0.902615	0.915693	1	old
TraesCS1A01G052400	0	0	4.89104	0	old
TraesCS1A01G052500	5	0	4.89898	1	old
TraesCS1A01G052600	5	0	NA	0	old
TraesCS1A01G052700	5	0	4.89898	0	old
TraesCS1A01G052800	5	0	4.48435	1	old
TraesCS1A01G052900	5	0	3.52981	0	old
TraesCS1A01G053000	3	0	1.16868	0	old
TraesCS1A01G053100	0	0	4.50407	0	old
TraesCS1A01G053200	3	0	3.18327	1	old
TraesCS1A01G053300	0	0	3.40071	1	old
TraesCS1A01G053400	0	0.00680168	NA	1	old
TraesCS1A01G053500	0	0	4.89898	1	old
TraesCS1A01G053600	2	0.364663	0.776762	1	old
TraesCS1A01G053700	0	0.3236	0.717935	0	old
TraesCS1A01G053800	0	0	2.97883	1	old
TraesCS1A01G053900	1	0.0570664	0.812616	0	old
TraesCS1A01G054000	1	1.9959	0.388885	1	old
TraesCS1A01G054100	0	0	4.89843	0	old
TraesCS1A01G054200	0	0	3.38802	1	old
TraesCS1A01G054300	1	2.64269	0.40736	1	old
TraesCS1A01G054400	4	0.404914	0.809797	0	old
TraesCS1A01G054500	3	0	2.46582	1	old
TraesCS1A01G054600	2	0	NA	0	old
TraesCS1A01G054700	2	0.0169164	0.764808	1	young
TraesCS1A01G054800	3	0	1.55463	0	young
TraesCS1A01G054900	1	3.44358	0.520619	1	old
TraesCS1A01G055000	1	3.79602	0.976016	1	old
TraesCS1A01G055100	1	0	NA	1	old
TraesCS1A01G055200	4	24.5343	0.567743	0	old
TraesCS1A01G055300	5	0	3.37983	1	old
TraesCS1A01G055400	1	8.28729	0.883425	1	old
TraesCS1A01G055500	1	0.210291	0.768635	1	old
TraesCS1A01G055600	1	0.126561	0.760517	0	old
TraesCS1A01G055700	1	0	2.48564	0	old
TraesCS1A01G055800	1	0.0670878	0.919075	1	old
TraesCS1A01G055900	3	0.0245699	1.12366	1	old
TraesCS1A01G056000	2	0.0118221	0.90289	1	old
TraesCS1A01G056100	4	0.114608	0.60251	0	old
TraesCS1A01G056200	2	22.1423	1.39912	0	old
TraesCS1A01G056300	2	1.49008	1.28987	0	old
TraesCS1A01G056400	4	0.14326	2.48307	0	old
TraesCS1A01G056500	1	5.35273	0.838671	1	old
TraesCS1A01G056600	1	2.59175	0.651415	1	old
TraesCS1A01G056700	3	0	1.14963	1	old
TraesCS1A01G056800	3	0	1.86601	1	old
TraesCS1A01G056900	0	22.6739	1.67038	0	old
TraesCS1A01G057000	5	0	4.37435	1	old
TraesCS1A01G057100	1	1.25982	0.49309	0	old
TraesCS1A01G057200	2	272.803	1.76997	1	old
TraesCS1A01G057300	1	0.184904	0.684807	0	old
TraesCS1A01G057400	2	0.0209649	0.813896	1	old
TraesCS1A01G057500	1	0	3.9866	0	old
TraesCS1A01G057600	0	0	2.46393	0	old
TraesCS1A01G057700	0	0.0841162	2.7095	0	old
TraesCS1A01G057800	0	0	NA	0	old
TraesCS1A01G057900	3	0.937705	1.5107	1	old
TraesCS1A01G058000	2	0	1.21686	1	old
TraesCS1A01G058100	3	0	2.79428	1	old
TraesCS1A01G058200	3	0	2.05369	1	old
TraesCS1A01G058300	1	0.39966	0.554899	1	old
TraesCS1A01G058400	1	18.7567	1.49707	1	old
TraesCS1A01G058500	2	0.0124914	1.04147	1	old
TraesCS1A01G058600	4	0.0338411	1.00547	1	old
TraesCS1A01G058700	2	0.0969497	1.56123	1	old
TraesCS1A01G058800	5	0	4.81947	1	old
TraesCS1A01G058900	2	17.4033	1.42418	1	old
TraesCS1A01G059000	5	0	4.89898	1	old
TraesCS1A01G059100	2	0.872142	1.07034	1	old
TraesCS1A01G059200	2	0.483814	1.03147	1	old
TraesCS1A01G059300	0	0	3.91951	0	old
TraesCS1A01G059400	0	0	NA	0	old
TraesCS1A01G059500	3	0	2.18062	1	old
TraesCS1A01G059600	3	0	2.30728	1	old
TraesCS1A01G059700	3	0	2.76474	1	old
TraesCS1A01G059800	0	0	2.65432	0	old
TraesCS1A01G059900	0	0	4.81989	1	old
TraesCS1A01G060000	0	0	NA	1	old
TraesCS1A01G060100	1	0.395201	0.478116	1	old
TraesCS1A01G060200	5	0	2.96202	1	old
TraesCS1A01G060300	0	0	1.10079	1	old
TraesCS1A01G060400	5	0	1.7036	1	old
TraesCS1A01G060500	1	0.976863	1.66915	1	old
TraesCS1A01G060600	4	0.0348177	1.34932	1	old
TraesCS1A01G060700	4	0.626172	0.830254	1	old
TraesCS1A01G060800	3	0	1.97263	0	old
TraesCS1A01G060900	3	0	1.98861	1	old
TraesCS1A01G061000	5	0	3.58654	1	old
TraesCS1A01G061100	3	0	2.94838	1	old
TraesCS1A01G061200	5	0	3.43706	1	old
TraesCS1A01G061300	3	0	3.2638	1	old
TraesCS1A01G061400	3	0	2.44369	1	old
TraesCS1A01G061500	3	0	2.49993	1	old
TraesCS1A01G061600	5	0	2.60188	1	old
TraesCS1A01G061700	2	13.0146	1.43867	1	old
TraesCS1A01G061800	0	0	NA	1	old
TraesCS1A01G061900	0	0	3.39343	0	young
TraesCS1A01G062000	1	0	4.46909	1	old
TraesCS1A01G062100	1	23.832	0.507354	1	old
TraesCS1A01G062200	3	0.243612	1.75409	1	old
TraesCS1A01G062300	0	0	NA	0	old
TraesCS1A01G062400	1	1.5013	0.305771	1	old
TraesCS1A01G062500	0	0	4.02284	0	old
TraesCS1A01G062600	5	0	4.89898	0	young
TraesCS1A01G062700	5	0	3.88053	0	young
TraesCS1A01G062800	0	0.0347298	1.1131	0	old
TraesCS1A01G062900	0	0	3.3922	0	old
TraesCS1A01G063000	3	0	NA	0	old
TraesCS1A01G063100	0	0	3.41145	0	old
TraesCS1A01G063200	0	0	3.90952	0	old
TraesCS1A01G063300	1	1.51196	0.551343	0	old
TraesCS1A01G063400	3	0	3.83955	1	old
TraesCS1A01G063500	1	2.32155	0.963334	1	old
TraesCS1A01G063600	1	0.397158	0.673118	1	old
TraesCS1A01G063700	3	0	NA	1	old
TraesCS1A01G063800	3	0	NA	0	old
TraesCS1A01G063900	3	0	2.41277	0	old
TraesCS1A01G064000	1	8.1752	1.18638	1	old
TraesCS1A01G064100	1	3.68844	0.731388	0	old
TraesCS1A01G064200	3	0	4.78505	0	old
TraesCS1A01G064300	3	0	4.89898	0	old
TraesCS1A01G064400	0	0	4.76175	0	old
TraesCS1A01G064500	0	0	4.47039	0	old
TraesCS1A01G064600	3	0	4.89898	1	old
TraesCS1A01G064700	5	0	3.42042	1	old
TraesCS1A01G064800	4	0	1.11732	1	old
TraesCS1A01G064900	3	0.147788	1.55201	1	old
TraesCS1A01G065000	4	0.296633	0.783568	0	old
TraesCS1A01G065100	1	0.351768	0.630923	0	old
TraesCS1A01G065200	4	1.03372	0.917583	1	old
TraesCS1A01G065300	1	3.63233	1.5019	0	old
TraesCS1A01G065400	3	0.01385	1.33667	0	old
TraesCS1A01G065500	2	7.07921	1.00646	0	old
TraesCS1A01G065600	4	0.194966	0.884068	0	old
TraesCS1A01G065700	1	8.30287	0.464344	1	old
TraesCS1A01G065800	2	0.371056	1.37283	1	old
TraesCS1A01G065900	3	0.0301601	1.3393	1	old
TraesCS1A01G066000	4	0.0151674	0.966379	1	old
TraesCS1A01G066100	0	0.032284	4.8774	0	old
TraesCS1A01G066200	1	0.359342	1.27222	1	old
TraesCS1A01G066300	3	0.0882411	0.929055	1	old
TraesCS1A01G066400	4	68.5944	1.71599	1	old
TraesCS1A01G066500	0	0	1.71384	0	old
TraesCS1A01G066600	2	0.0347298	1.0661	1	old
TraesCS1A01G066700	3	79.1283	0.845341	0	old
TraesCS1A01G066800	1	167.267	0.707811	1	old
TraesCS1A01G066900	1	74.3278	1.37796	1	old
TraesCS1A01G067000	2	0	0.848938	1	old
TraesCS1A01G067100	4	0	NA	0	old
TraesCS1A01G067200	1	1.75692	0.435765	1	old
TraesCS1A01G067300	4	0.117404	0.72139	1	old
TraesCS1A01G067400	2	0.0277502	0.841408	1	old
TraesCS1A01G067500	3	0	NA	0	old
TraesCS1A01G067600	2	0.0112637	0.934659	1	old
TraesCS1A01G067700	4	0.0406894	0.886668	1	old
TraesCS1A01G067800	4	0.0488996	0.99516	0	old
TraesCS1A01G067900	3	2.80416	1.53139	0	old
TraesCS1A01G068000	1	1.24809	0.427113	1	old
TraesCS1A01G068100	2	0.926236	2.14351	1	old
TraesCS1A01G068200	4	0	1.72451	1	old
TraesCS1A01G068300	2	6.04442	0.640969	1	old
TraesCS1A01G068400	3	0.806211	0.852095	1	old
TraesCS1A01G068500	3	0.235094	1.77526	1	old
TraesCS1A01G068600	3	0	1.30956	1	old
TraesCS1A01G068700	3	0	2.54524	1	old
TraesCS1A01G068800	0	0	NA	1	young
TraesCS1A01G068900	5	0	3.8463	1	young
TraesCS1A01G069000	0	0	4.89898	0	young
TraesCS1A01G069100	5	0	1.99043	1	old
TraesCS1A01G069200	5	0	2.40691	0	old
TraesCS1A01G069300	3	0.552329	1.09503	1	old
TraesCS1A01G069400	1	7.30005	0.350587	1	old
TraesCS1A01G069500	2	0.0732409	1.10984	1	old
TraesCS1A01G069600	1	4.58433	0.801869	1	old
TraesCS1A01G069700	1	0.501181	0.472226	1	old
TraesCS1A01G069800	5	0	NA	1	old
TraesCS1A01G069900	2	29.7223	1.35923	1	old
TraesCS1A01G070000	5	0	1.88832	1	old
TraesCS1A01G070100	2	0.22818	0.588938	0	old
TraesCS1A01G070200	2	3.71599	1.1096	1	old
TraesCS1A01G070300	1	2.76408	0.627742	1	old
TraesCS1A01G070400	2	3.83599	1.22949	1	old
TraesCS1A01G070500	3	0.0539333	1.42381	1	old
TraesCS1A01G070600	1	0.220867	0.893926	1	old
TraesCS1A01G070700	2	0	1.23544	0	old
TraesCS1A01G070800	5	0	2.62904	0	old
TraesCS1A01G070900	3	0.177172	1.69443	1	old
TraesCS1A01G071000	0	0	4.89898	1	old
TraesCS1A01G071100	4	0.549165	0.851289	1	old
TraesCS1A01G071200	3	0	1.7125	1	old
TraesCS1A01G071300	4	0.350888	0.592928	0	old
TraesCS1A01G071400	2	9.15104	1.0408	1	old
TraesCS1A01G071500	2	38.1603	1.34774	1	old
TraesCS1A01G071600	1	2.62925	0.793147	0	old
TraesCS1A01G071700	1	3.85395	0.660089	1	old
TraesCS1A01G071800	1	22.5532	0.501492	1	old
TraesCS1A01G071900	0	0	4.89898	0	old
TraesCS1A01G072000	1	22.2015	0.910825	1	old
TraesCS1A01G072100	2	0.466837	2.06556	1	old
TraesCS1A01G072200	1	18.2573	1.91296	1	old
TraesCS1A01G072300	5	0	4.35557	1	old
TraesCS1A01G072400	3	0	3.61242	1	old
TraesCS1A01G072500	5	0	4.07977	1	old
TraesCS1A01G072600	2	20.8876	0.604389	1	old
TraesCS1A01G072700	5	0	1.77723	1	old
TraesCS1A01G072800	5	0	1.15442	1	old
TraesCS1A01G072900	3	0	4.18362	1	old
TraesCS1A01G073000	1	11.411	0.79704	1	old
TraesCS1A01G073100	1	0.0949674	0.86922	1	old
TraesCS1A01G073200	2	0.184759	2.28839	1	old
TraesCS1A01G073300	2	2.17654	2.09594	1	old
TraesCS1A01G073400	1	1.64482	0.405376	1	old
TraesCS1A01G073500	1	1.65895	0.84419	1	old
TraesCS1A01G073600	2	0.0699898	0.685738	1	old
TraesCS1A01G073700	3	0	1.82652	0	old
TraesCS1A01G073800	3	0	1.49461	1	old
TraesCS1A01G073900	0	1.46062	1.8573	1	old
TraesCS1A01G074000	3	0.016142	0.897549	1	old
TraesCS1A01G074100	2	0.0275335	0.819643	1	old
TraesCS1A01G074200	0	0	2.17576	0	old
TraesCS1A01G074300	0	0	2.15182	0	old
TraesCS1A01G074400	1	13.9973	0.452036	1	old
TraesCS1A01G074500	0	0	1.603	0	old
TraesCS1A01G074600	0	0	1.45726	0	old
TraesCS1A01G074700	0	0	2.64817	0	old
TraesCS1A01G074800	1	4.59554	0.700399	1	old
TraesCS1A01G074900	4	0	0.678275	1	old
TraesCS1A01G075000	4	4.04391	1.29565	0	old
TraesCS1A01G075100	1	1.10414	0.913502	1	old
TraesCS1A01G075200	3	0.501934	1.15697	0	old
TraesCS1A01G075300	3	0	0.592551	1	old
TraesCS1A01G075400	3	0	0.592551	1	old
TraesCS1A01G075500	3	0.273692	0.72155	0	young
TraesCS1A01G075600	4	0.0561078	1.06656	1	old
TraesCS1A01G075700	4	9.19109	0.80582	1	old
TraesCS1A01G075800	3	0	1.61654	1	old
TraesCS1A01G075900	2	0	1.70706	1	old
TraesCS1A01G076000	1	1.09519	0.453615	0	old
TraesCS1A01G076100	1	6.54715	0.467249	1	old
TraesCS1A01G076200	2	0.0141056	2.33638	1	old
TraesCS1A01G076300	3	0.432484	1.6979	0	old
TraesCS1A01G076400	1	4.49058	0.488917	1	old
TraesCS1A01G076500	5	0.00967159	1.4424	1	old
TraesCS1A01G076600	0	0	4.89898	0	young
TraesCS1A01G076700	5	0.0421354	2.58137	1	old
TraesCS1A01G076800	5	0.039634	0.856448	1	old
TraesCS1A01G076900	1	15.921	0.983351	1	old
TraesCS1A01G077000	3	0	1.98015	1	old
TraesCS1A01G077100	1	0.101125	1.44759	1	old
TraesCS1A01G077200	1	30.3503	0.485002	0	old
TraesCS1A01G077300	0	0	1.41769	0	old
TraesCS1A01G077400	0	0	NA	1	old
TraesCS1A01G077500	1	7.35875	0.418955	1	old
TraesCS1A01G077600	1	3.17879	0.393701	1	old
TraesCS1A01G077700	2	19.5913	1.99373	1	old
TraesCS1A01G077800	5	0	1.31928	1	old
TraesCS1A01G077900	3	0	2.34316	1	old
TraesCS1A01G078000	5	0	1.93258	1	old
TraesCS1A01G078100	2	0.1758	1.33035	1	old
TraesCS1A01G078200	3	0.174258	3.81302	1	old
TraesCS1A01G078300	3	0.0480035	0.845749	1	old
TraesCS1A01G078400	5	0.0134045	3.23721	1	old
TraesCS1A01G078500	5	0	2.43515	1	old
TraesCS1A01G078600	3	0	3.71748	1	old
TraesCS1A01G078700	1	4.15909	0.785442	1	old
TraesCS1A01G078800	2	44.6348	1.72921	1	old
TraesCS1A01G078900	3	0.771002	1.22068	1	old
TraesCS1A01G079000	5	0	1.96829	1	old
TraesCS1A01G079100	3	0	4.37419	1	old
TraesCS1A01G079200	3	0	3.8907	1	old
TraesCS1A01G079300	3	0.0199319	1.21095	1	old
TraesCS1A01G079400	0	12.0339	1.16231	1	old
TraesCS1A01G079500	3	0.147449	4.20437	1	old
TraesCS1A01G079600	2	0	0.880345	1	old
TraesCS1A01G079700	1	25.5015	0.593246	0	old
TraesCS1A01G079800	2	1.93443	0.923804	0	old
TraesCS1A01G079900	2	1.89545	1.34236	1	old
TraesCS1A01G080000	3	0.0611245	0.87824	1	old
TraesCS1A01G080100	1	0.824313	0.903024	1	old
TraesCS1A01G080200	1	0.161734	0.543843	0	old
TraesCS1A01G080300	2	0.251646	0.502594	1	old
TraesCS1A01G080400	3	0	4.17598	1	old
TraesCS1A01G080500	2	3.59498	1.13109	1	old
TraesCS1A01G080600	2	6.26544	1.29546	1	old
TraesCS1A01G080700	1	31.2532	1.05591	1	old
TraesCS1A01G080800	0	0.31413	0.977879	0	young
TraesCS1A01G080900	0	0.295764	1.39818	0	young
TraesCS1A01G081000	0	0	NA	0	young
TraesCS1A01G081100	3	0	1.86774	0	old
TraesCS1A01G081200	5	1.5064	0.96782	1	old
TraesCS1A01G081300	1	47.4624	0.557217	1	old
TraesCS1A01G081400	1	37.7781	0.730227	1	old
TraesCS1A01G081500	3	0	4.39723	1	old
TraesCS1A01G081600	5	0	2.06993	1	old
TraesCS1A01G081700	5	0	2.16589	1	old
TraesCS1A01G081800	0	0	NA	0	young
TraesCS1A01G081900	3	0	2.64261	1	old
TraesCS1A01G082000	1	27.3958	0.841649	0	old
TraesCS1A01G082100	1	1.59103	0.599043	1	old
TraesCS1A01G082200	2	35.7789	1.27006	1	old
TraesCS1A01G082300	3	0.356004	1.18001	1	old
TraesCS1A01G082400	5	0	1.98413	1	old
TraesCS1A01G082500	2	113.739	0.9192	1	old
TraesCS1A01G082600	1	3.42302	0.408438	0	old
TraesCS1A01G082700	2	10.2106	1.05548	1	old
TraesCS1A01G082800	0	0	2.15994	0	old
TraesCS1A01G082900	0	0	1.15931	1	old
TraesCS1A01G083000	1	0.785112	1.18267	1	old
TraesCS1A01G083100	2	0.877302	1.07879	0	old
TraesCS1A01G083200	0	0	NA	0	old
TraesCS1A01G083300	2	3.74748	1.19115	1	old
TraesCS1A01G083400	1	8.18631	0.408896	1	old
TraesCS1A01G083500	4	4.77973	0.488635	0	old
TraesCS1A01G083600	0	0	NA	0	old
TraesCS1A01G083700	0	0	2.68947	0	old
TraesCS1A01G083800	5	0	4.13527	1	old
TraesCS1A01G083900	3	0	4.89898	1	old
TraesCS1A01G084000	2	0	1.99496	1	old
TraesCS1A01G084100	1	0.976663	0.488319	1	old
TraesCS1A01G084200	1	4.44206	0.30333	1	old
TraesCS1A01G084300	2	10.1729	1.20671	1	old
TraesCS1A01G084400	1	0.514131	0.499127	0	old
TraesCS1A01G084500	2	3.74975	1.01924	1	old
TraesCS1A01G084600	3	0.635452	1.89247	1	old
TraesCS1A01G084700	0	0	NA	1	old
TraesCS1A01G084800	3	4.26661	1.56747	1	old
TraesCS1A01G084900	3	6.15806	1.67452	1	old
TraesCS1A01G085000	4	0.280992	0.602295	1	old
TraesCS1A01G085100	0	0	NA	0	old
TraesCS1A01G085200	0	0	2.78114	1	old
TraesCS1A01G085300	2	0.764056	1.0591	1	old
TraesCS1A01G085400	2	17.8756	2.37044	1	young
TraesCS1A01G085500	1	22.0553	0.816271	1	old
TraesCS1A01G085600	1	11.6839	0.508735	0	old
TraesCS1A01G085700	2	0.46316	0.725621	1	old
TraesCS1A01G085800	2	0.0125255	0.950706	1	old
TraesCS1A01G085900	1	1.69122	0.41443	1	old
TraesCS1A01G086000	0	0	NA	1	young
TraesCS1A01G086100	2	28.5112	1.28017	1	old
TraesCS1A01G086200	1	62.7355	1.02206	1	old
TraesCS1A01G086300	5	0	3.61076	1	old
TraesCS1A01G086400	0	0	NA	0	old
TraesCS1A01G086500	1	8.36016	0.477959	0	old
TraesCS1A01G086600	1	4.95973	0.570449	1	old
TraesCS1A01G086700	3	0.0277278	2.37484	1	old
TraesCS1A01G086800	1	5.95381	0.404844	1	old
TraesCS1A01G086900	1	0.939063	0.452557	1	old
TraesCS1A01G087000	3	0	2.96911	1	old
TraesCS1A01G087100	2	2.59025	0.742473	1	old
TraesCS1A01G087200	3	0	2.18089	1	old
TraesCS1A01G087300	3	0.136355	0.924254	1	old
TraesCS1A01G087400	2	0.313842	1.62101	1	young
TraesCS1A01G087500	2	1.20305	0.605736	1	old
TraesCS1A01G087600	0	0	1.47985	0	old
TraesCS1A01G087700	0	0	2.90586	1	old
TraesCS1A01G087800	0	0.00448565	1.57074	0	young
TraesCS1A01G087900	4	2.6037	0.498267	0	old
TraesCS1A01G088000	1	2.51498	0.455563	1	old
TraesCS1A01G088100	1	13.4092	0.325751	1	old
TraesCS1A01G088200	1	0.597957	0.48141	1	old
TraesCS1A01G088300	5	0	4.06749	1	old
TraesCS1A01G088400	5	0	2.24088	1	old
TraesCS1A01G088500	0	0	NA	0	old
TraesCS1A01G088600	3	0.216242	1.19113	0	old
TraesCS1A01G088700	3	0	3.56038	1	old
TraesCS1A01G088800	4	0.177569	0.554235	0	old
TraesCS1A01G088900	1	6.15266	0.730599	1	old
TraesCS1A01G089000	0	0	2.2764	0	old
TraesCS1A01G089100	1	1.38459	0.430893	1	old
TraesCS1A01G089200	0	0	1.26587	0	old
TraesCS1A01G089300	3	0.520014	0.920682	1	old
TraesCS1A01G089400	2	1.46491	0.700599	0	old
TraesCS1A01G089500	2	140.388	1.75583	1	old
TraesCS1A01G089600	2	135.216	1.71692	1	old
TraesCS1A01G089700	2	0.0576646	1.36305	1	old
TraesCS1A01G089800	2	2.40984	1.30899	1	old
TraesCS1A01G089900	1	14.1028	0.398579	1	old
TraesCS1A01G090000	1	10.0732	0.541228	1	old
TraesCS1A01G090100	1	4.19838	0.516874	1	old
TraesCS1A01G090200	0	0	4.89898	0	old
TraesCS1A01G090300	1	0.57916	0.54359	1	old
TraesCS1A01G090400	3	0	1.45826	1	old
TraesCS1A01G090500	0	0	1.20627	1	old
TraesCS1A01G090600	1	21.1585	0.458629	1	old
TraesCS1A01G090700	3	0.00848951	1.1963	0	old
TraesCS1A01G090800	3	0	4.68127	1	old
TraesCS1A01G090900	3	0	3.20471	1	old
TraesCS1A01G091000	1	4.21967	0.628551	0	old
TraesCS1A01G091100	1	4.55535	0.542609	1	old
TraesCS1A01G091200	1	3.21947	1.03567	0	old
TraesCS1A01G091300	1	2.90676	0.645289	1	old
TraesCS1A01G091400	1	0.681401	0.438281	1	old
TraesCS1A01G091500	3	0.0168749	2.02132	1	old
TraesCS1A01G091600	2	1.41322	1.00058	1	old
TraesCS1A01G091700	2	0.0136439	1.47663	1	old
TraesCS1A01G091800	0	0	2.7675	0	old
TraesCS1A01G091900	3	0	1.7537	1	old
TraesCS1A01G092000	3	0	1.67303	1	old
TraesCS1A01G092100	5	0	2.53524	1	old
TraesCS1A01G092200	2	0.0501934	1.25212	1	old
TraesCS1A01G092300	2	0	1.14115	1	old
TraesCS1A01G092400	0	0	1.76146	0	old
TraesCS1A01G092500	3	0	2.29733	1	old
TraesCS1A01G092600	3	0	4.89898	1	old
TraesCS1A01G092700	1	67.157	0.534589	1	old
TraesCS1A01G092800	2	0	3.44995	1	old
TraesCS1A01G092900	4	43.9993	0.533566	0	old
TraesCS1A01G093000	2	0.0930829	2.93726	1	old
TraesCS1A01G093100	2	0	2.83455	1	old
TraesCS1A01G093200	3	0.308789	0.761395	1	old
TraesCS1A01G093300	2	8.46232	1.47864	1	old
TraesCS1A01G093400	1	0.982357	0.714782	0	old
TraesCS1A01G093500	3	0.0131356	1.80275	1	old
TraesCS1A01G093600	0	0	NA	0	old
TraesCS1A01G093700	2	0	1.36318	0	old
TraesCS1A01G093800	1	121.313	0.6749	1	old
TraesCS1A01G093900	1	11.9321	0.473816	0	old
TraesCS1A01G094000	1	1.42384	0.590741	1	old
TraesCS1A01G094100	3	0	2.64146	1	old
TraesCS1A01G094200	4	0.101282	0.876857	1	old
TraesCS1A01G094300	0	0	4.60637	0	old
TraesCS1A01G094400	0	0	NA	1	old
TraesCS1A01G094500	3	0	2.28288	0	old
TraesCS1A01G094600	0	0	NA	1	old
TraesCS1A01G094700	5	0.659933	1.57031	1	old
TraesCS1A01G094800	3	0.0907789	0.713473	1	old
TraesCS1A01G094900	2	0.339921	1.41884	1	old
TraesCS1A01G095000	1	7.99816	0.501099	1	old
TraesCS1A01G095100	1	34.4878	0.240394	0	old
TraesCS1A01G095200	1	0.348875	0.666881	1	old
TraesCS1A01G095300	3	0	1.52488	1	old
TraesCS1A01G095400	3	0.0388503	0.776572	1	old
TraesCS1A01G095500	1	14.0764	0.438455	1	old
TraesCS1A01G095600	3	2.7791	1.23639	1	old
TraesCS1A01G095700	0	0	0.708844	1	old
TraesCS1A01G095800	2	0.355681	2.94249	1	old
TraesCS1A01G095900	0	0	4.89898	1	old
TraesCS1A01G096000	1	7.75669	0.37659	1	old
TraesCS1A01G096100	1	5.64226	0.384653	1	old
TraesCS1A01G096200	1	1.6996	0.559737	1	old
TraesCS1A01G096300	3	0	3.15042	1	old
TraesCS1A01G096400	3	0	1.49668	0	old
TraesCS1A01G096500	4	22.5336	0.515487	1	old
TraesCS1A01G096600	1	7.79122	0.54469	1	old
TraesCS1A01G096700	0	0	4.89898	0	old
TraesCS1A01G096800	0	0	3.49089	1	old
TraesCS1A01G096900	0	0	NA	0	old
TraesCS1A01G097000	2	87.5608	1.57572	1	old
TraesCS1A01G097100	1	0.286981	0.458383	0	old
TraesCS1A01G097200	1	15.7962	0.5436	1	old
TraesCS1A01G097300	2	25.615	0.945696	0	old
TraesCS1A01G097400	1	19.1637	0.351629	1	old
TraesCS1A01G097500	1	1.13831	0.511892	1	old
TraesCS1A01G097600	1	3.21519	0.469907	1	old
TraesCS1A01G097700	1	20.343	0.437347	1	old
TraesCS1A01G097800	0	0	NA	0	old
TraesCS1A01G097900	0	0	4.74611	0	old
TraesCS1A01G098000	0	0	NA	0	old
TraesCS1A01G098100	0	0	3.54773	1	old
TraesCS1A01G098200	0	0	3.41502	0	old
TraesCS1A01G098300	0	0	NA	0	old
TraesCS1A01G098400	0	0	NA	0	old
TraesCS1A01G098500	0	0	NA	0	old
TraesCS1A01G098600	0	0	NA	0	old
TraesCS1A01G098700	0	0	NA	0	old
TraesCS1A01G098800	0	0	1.69481	1	old
TraesCS1A01G098900	3	0.00838087	2.86165	0	old
TraesCS1A01G099000	1	98.826	1.1877	1	old
TraesCS1A01G099100	5	0	1.21471	1	old
TraesCS1A01G099200	0	0	1.46879	1	old
TraesCS1A01G099300	1	7.18151	0.505212	1	old
TraesCS1A01G099400	4	0.195872	0.843239	1	old
TraesCS1A01G099500	4	2.9099	0.582119	1	old
TraesCS1A01G099600	1	0.0488345	0.617205	1	old
TraesCS1A01G099700	1	0.163278	0.665265	1	old
TraesCS1A01G099800	0	0	3.02426	1	old
TraesCS1A01G099900	1	0.146699	0.673206	1	old
TraesCS1A01G100000	1	0.108505	0.763913	1	old
TraesCS1A01G100100	2	1.9623	1.42046	1	old
TraesCS1A01G100200	1	1.23317	0.463681	1	old
TraesCS1A01G100300	2	0.104985	2.13656	0	old
TraesCS1A01G100400	1	3.74117	0.421123	0	old
TraesCS1A01G100500	3	0.00740603	0.696234	1	old
TraesCS1A01G100600	4	15.2663	1.9093	1	old
TraesCS1A01G100700	3	0	3.09166	1	old
TraesCS1A01G100800	1	1.88767	0.633977	0	old
TraesCS1A01G100900	0	0	3.53678	0	old
TraesCS1A01G101000	1	4.44185	0.498642	1	old
TraesCS1A01G101100	1	0.394069	0.655969	1	old
TraesCS1A01G101200	4	1.27618	1.05912	1	old
TraesCS1A01G101300	4	0.45374	1.28604	1	old
TraesCS1A01G101400	0	0.0157087	4.89898	0	old
TraesCS1A01G101500	3	1.31299	0.587989	1	old
TraesCS1A01G101600	4	0.341942	0.780932	0	old
TraesCS1A01G101700	4	0.162832	0.737485	1	old
TraesCS1A01G101800	4	0	1.54581	1	old
TraesCS1A01G101900	1	0.646114	0.680275	1	old
TraesCS1A01G102000	4	0.0278966	1.25549	1	old
TraesCS1A01G102100	3	0	1.07836	1	old
TraesCS1A01G102200	3	0.0239391	2.61424	1	old
TraesCS1A01G102300	1	1.20684	0.499447	1	old
TraesCS1A01G102400	5	0.00731154	2.29009	1	old
TraesCS1A01G102500	4	1.23321	0.672624	1	old
TraesCS1A01G102600	1	4.90774	0.369124	1	old
TraesCS1A01G102700	4	0.122795	2.30855	1	old
TraesCS1A01G102800	2	4.44171	1.63068	1	old
TraesCS1A01G102900	2	0.160854	3.48111	1	old
TraesCS1A01G103000	3	0.100977	1.6663	1	old
TraesCS1A01G103100	2	0.0150306	1.82381	1	old
TraesCS1A01G103200	3	0	1.9804	1	old
TraesCS1A01G103300	3	0	4.05258	1	old
TraesCS1A01G103400	5	0	NA	1	old
TraesCS1A01G103500	0	0	2.85774	0	old
TraesCS1A01G103600	3	0	4.35904	0	young
TraesCS1A01G103700	5	0	3.40793	1	old
TraesCS1A01G103800	5	0	2.70443	1	old
TraesCS1A01G103900	1	6.07816	0.697893	1	young
TraesCS1A01G104000	4	0.615241	0.453439	1	old
TraesCS1A01G104100	3	0	2.64381	1	old
TraesCS1A01G104200	2	1.10754	2.26954	1	old
TraesCS1A01G104300	3	0.116059	1.57965	1	old
TraesCS1A01G104400	0	0	4.89898	0	old
TraesCS1A01G104500	3	0.0423985	1.72748	1	old
TraesCS1A01G104600	3	0.758786	1.59891	1	old
TraesCS1A01G104700	1	0.142963	0.52917	1	old
TraesCS1A01G104800	0	0	NA	1	old
TraesCS1A01G104900	3	0	4.89898	1	young
TraesCS1A01G105000	5	0	3.68727	1	old
TraesCS1A01G105100	5	0	4.89898	1	old
TraesCS1A01G105200	0	0	NA	0	old
TraesCS1A01G105300	1	14.695	1.25253	1	old
TraesCS1A01G105400	4	7.64056	0.622494	1	old
TraesCS1A01G105500	1	8.10359	0.354077	1	old
TraesCS1A01G105600	1	29.5475	0.385655	1	old
TraesCS1A01G105700	3	0.0065211	1.20354	1	old
TraesCS1A01G105800	2	2.8027	0.735885	1	old
TraesCS1A01G105900	1	10.3148	0.686912	1	old
TraesCS1A01G106000	1	15.0033	0.403515	1	old
TraesCS1A01G106100	1	5.98844	0.442295	1	old
TraesCS1A01G106200	3	0.134833	1.69085	1	old
TraesCS1A01G106300	4	0.0929638	0.578824	1	old
TraesCS1A01G106400	2	0	1.66666	1	old
TraesCS1A01G106500	1	5.43571	0.800474	1	old
TraesCS1A01G106600	1	78.2631	0.707774	1	old
TraesCS1A01G106700	3	2.99933	1.08739	1	old
TraesCS1A01G106800	0	0	3.19838	0	old
TraesCS1A01G106900	3	0	2.10063	1	old
TraesCS1A01G107000	3	0	2.10508	1	old
TraesCS1A01G107100	5	0	4.5601	1	old
TraesCS1A01G107200	5	0	4.76629	1	old
TraesCS1A01G107300	1	3.6172	0.605916	1	old
TraesCS1A01G107400	3	0.0155753	1.97407	1	old
TraesCS1A01G107500	3	3.40352	2.36688	1	old
TraesCS1A01G107600	4	13.8553	0.353692	0	old
TraesCS1A01G107700	3	0.125027	1.48557	1	old
TraesCS1A01G107800	1	6.82249	0.388728	1	old
TraesCS1A01G107900	1	4.17684	0.447718	1	old
TraesCS1A01G108000	4	0.863825	1.16996	1	old
TraesCS1A01G108100	1	3.42333	0.565987	0	old
TraesCS1A01G108200	0	0.314249	2.42863	0	old
TraesCS1A01G108300	4	3.83687	0.442747	1	old
TraesCS1A01G108400	3	1.46497	1.88574	1	old
TraesCS1A01G108500	0	0	2.25081	0	old
TraesCS1A01G108600	2	0.683156	0.750951	1	old
TraesCS1A01G108700	4	0.224234	0.721475	0	old
TraesCS1A01G108800	4	0.007503	0.637053	1	old
TraesCS1A01G108900	4	1.62914	0.553714	0	old
TraesCS1A01G109000	0	0.0548365	1.69125	1	old
TraesCS1A01G109100	5	0.0422519	1.82582	1	old
TraesCS1A01G109200	1	3.9377	0.496229	0	old
TraesCS1A01G109300	4	0.485672	0.646132	1	old
TraesCS1A01G109400	4	0.00352009	1.01188	1	old
TraesCS1A01G109500	4	0.475733	0.399566	0	old
TraesCS1A01G109600	4	9.56387	1.11829	1	old
TraesCS1A01G109700	1	0.0303097	0.609939	1	old
TraesCS1A01G109800	2	0	2.01213	1	old
TraesCS1A01G109900	0	0	4.89898	1	old
TraesCS1A01G110000	2	0.0671346	1.4755	1	old
TraesCS1A01G110100	1	7.41584	0.524686	0	old
TraesCS1A01G110200	1	5.33062	0.376174	1	old
TraesCS1A01G110300	1	35.1361	0.553862	1	old
TraesCS1A01G110400	3	0.0860908	3.32701	1	old
TraesCS1A01G110500	2	0	1.18446	1	old
TraesCS1A01G110600	2	0.129136	4.29994	0	old
TraesCS1A01G110700	2	0.402299	0.573755	1	old
TraesCS1A01G110800	2	2.35188	1.15953	1	old
TraesCS1A01G110900	4	48.2866	1.52287	1	old
TraesCS1A01G111000	1	1.56428	0.665842	1	old
TraesCS1A01G111100	2	3.08271	0.491782	1	old
TraesCS1A01G111200	3	0	1.78727	1	old
TraesCS1A01G111300	3	0.0206734	1.22694	0	old
TraesCS1A01G111400	0	0	4.89898	0	young
TraesCS1A01G111500	3	0.026809	0.992144	1	old
TraesCS1A01G111600	1	1.17696	0.376478	0	old
TraesCS1A01G111700	3	0	1.84513	1	old
TraesCS1A01G111800	5	0.230263	0.669793	1	old
TraesCS1A01G111900	1	24.6377	1.08823	0	old
TraesCS1A01G112000	1	3.6119	0.422323	1	old
TraesCS1A01G112100	4	1.56	0.543657	1	old
TraesCS1A01G112200	4	3.31091	0.616392	1	old
TraesCS1A01G112300	0	0	4.89898	1	old
TraesCS1A01G112400	1	36.3968	0.493339	0	old
TraesCS1A01G112500	1	157.326	0.82122	1	old
TraesCS1A01G112600	1	2.88955	0.46805	1	old
TraesCS1A01G112700	1	4.1449	0.931792	0	old
TraesCS1A01G112800	1	2.74903	0.332669	1	old
TraesCS1A01G112900	0	0	1.93422	0	old
TraesCS1A01G113000	0	0	NA	0	old
TraesCS1A01G113100	3	2.03748	1.01628	1	old
TraesCS1A01G113200	0	0.0119695	2.05138	1	old
TraesCS1A01G113300	2	4.17737	0.958141	0	old
TraesCS1A01G113400	3	0.0211748	4.12617	1	old
TraesCS1A01G113500	3	0	2.13996	1	old
TraesCS1A01G113600	4	0	1.76993	1	old
TraesCS1A01G113700	1	0.930752	0.623635	1	old
TraesCS1A01G113800	2	0	1.52132	1	old
TraesCS1A01G113900	2	0.0496755	1.07471	1	old
TraesCS1A01G114000	1	0.269667	0.622807	1	old
TraesCS1A01G114100	3	0.110495	1.11745	1	old
TraesCS1A01G114200	0	0	NA	0	old
TraesCS1A01G114300	1	5.25627	0.431635	1	young
TraesCS1A01G114400	2	0.465949	0.596724	1	young
TraesCS1A01G114500	3	0	1.50906	1	old
TraesCS1A01G114600	2	0.766184	0.473268	0	old
TraesCS1A01G114700	2	0.128266	1.03528	1	old
TraesCS1A01G114800	3	0	2.30347	1	old
TraesCS1A01G114900	5	0	3.03736	1	old
TraesCS1A01G115000	1	11.9745	1.16254	1	old
TraesCS1A01G115100	1	9.43429	0.40917	1	old
TraesCS1A01G115200	1	9.31474	1.71095	1	old
TraesCS1A01G115300	3	0	2.60291	1	old
TraesCS1A01G115400	2	2.22814	0.639017	1	old
TraesCS1A01G115500	1	2.13714	0.385055	1	old
TraesCS1A01G115600	3	0.168542	3.11067	1	old
TraesCS1A01G115700	2	20.3232	1.31213	1	old
TraesCS1A01G115800	2	0	NA	1	old
TraesCS1A01G115900	2	465.466	1.38595	1	old
TraesCS1A01G116000	1	6.08037	0.483189	0	old
TraesCS1A01G116100	5	0	4.88673	1	old
TraesCS1A01G116200	1	1.87506	0.570317	1	old
TraesCS1A01G116300	1	1.30981	0.521785	0	old
TraesCS1A01G116400	3	0	1.7309	0	old
TraesCS1A01G116500	1	0.329779	0.475478	1	old
TraesCS1A01G116600	1	3.4569	0.604594	1	old
TraesCS1A01G116700	1	17.6724	0.618589	1	old
TraesCS1A01G116800	1	1.00022	1.99894	1	old
TraesCS1A01G116900	2	89.3703	0.768673	1	old
TraesCS1A01G117000	2	1.71187	1.02763	1	old
TraesCS1A01G117100	2	0	0.998742	1	old
TraesCS1A01G117200	0	0	NA	0	old
TraesCS1A01G117300	3	0.024179	1.67014	0	old
TraesCS1A01G117400	2	0.174692	0.956565	1	old
TraesCS1A01G117500	4	0.128315	2.98017	1	old
TraesCS1A01G117600	4	0.0417517	0.665669	1	old
TraesCS1A01G117700	2	0.251196	0.817476	1	old
TraesCS1A01G117800	5	0	2.81409	1	old
TraesCS1A01G117900	5	0	1.92684	1	old
TraesCS1A01G118000	3	0	4.30819	1	old
TraesCS1A01G118100	3	0	2.04984	1	old
TraesCS1A01G118200	4	8.16845	2.24414	0	old
TraesCS1A01G118300	1	1.16472	0.632646	1	old
TraesCS1A01G118400	1	13.2162	0.755749	1	old
TraesCS1A01G118500	0	0	4.89898	0	old
TraesCS1A01G118600	0	0	4.89898	0	old
TraesCS1A01G118700	1	15.2235	0.342937	1	old
TraesCS1A01G118800	1	4.55909	0.464671	0	old
TraesCS1A01G118900	2	0.103718	2.12662	1	old
TraesCS1A01G119000	3	0.533062	1.74221	1	old
TraesCS1A01G119100	2	0.0633779	0.862415	1	old
TraesCS1A01G119200	0	0	3.3888	1	old
TraesCS1A01G119300	2	2.94707	1.26262	1	old
TraesCS1A01G119400	3	0	2.68328	1	old
TraesCS1A01G119500	1	48.9252	1.45208	1	old
TraesCS1A01G119600	2	15.259	0.67304	1	old
TraesCS1A01G119700	1	0.633807	0.659662	1	old
TraesCS1A01G119800	2	17.2839	0.698125	1	old
TraesCS1A01G119900	3	2.56037	1.33509	1	old
TraesCS1A01G120000	2	0.663071	0.895658	1	old
TraesCS1A01G120100	1	12.128	0.502758	0	old
TraesCS1A01G120200	4	29.411	0.424799	1	old
TraesCS1A01G120300	2	0	3.84902	1	old
TraesCS1A01G120400	1	0.543904	0.65198	0	old
TraesCS1A01G120500	1	7.09401	0.453898	1	old
TraesCS1A01G120600	3	0	3.042	1	old
TraesCS1A01G120700	3	0.0208379	3.32223	1	old
TraesCS1A01G120800	1	5.11638	1.05993	1	old
TraesCS1A01G120900	1	2.69485	0.591281	1	old
TraesCS1A01G121000	1	12.1727	0.443034	1	old
TraesCS1A01G121100	2	0	1.24227	1	old
TraesCS1A01G121200	4	0.252503	0.591384	1	old
TraesCS1A01G121300	1	17.2786	0.255588	1	old
TraesCS1A01G121400	1	6.76916	0.37746	0	old
TraesCS1A01G121500	3	0.349061	1.06491	1	old
TraesCS1A01G121600	0	0	4.89898	1	old
TraesCS1A01G121700	1	3.43411	0.504159	1	old
TraesCS1A01G121800	1	0.00836557	1.25778	1	old
TraesCS1A01G121900	2	0	0.923305	1	old
TraesCS1A01G122000	4	83.1554	1.4501	0	old
TraesCS1A01G122100	1	0.856974	0.537015	1	old
TraesCS1A01G122200	2	3.9076	0.935929	0	old
TraesCS1A01G122300	3	0.707459	0.763098	0	old
TraesCS1A01G122400	1	0.870443	0.693612	0	old
TraesCS1A01G122500	2	20.3365	0.933441	1	old
TraesCS1A01G122600	3	0.0202847	1.18312	1	old
TraesCS1A01G122700	1	17.2037	0.405937	1	old
TraesCS1A01G122800	2	0.177841	1.21476	1	old
TraesCS1A01G122900	2	0	0.811709	1	old
TraesCS1A01G123000	1	7.22841	0.389779	0	old
TraesCS1A01G123100	2	4.26149	0.765029	1	old
TraesCS1A01G123200	1	0.0104665	1.98453	1	old
TraesCS1A01G123300	1	0.0919933	1.00955	1	old
TraesCS1A01G123400	0	0	2.5059	0	old
TraesCS1A01G123500	0	0.0509371	3.97254	0	old
TraesCS1A01G123600	4	0.291841	0.392661	1	old
TraesCS1A01G123700	0	0.0935579	2.69229	1	old
TraesCS1A01G123800	0	0	2.23776	1	old
TraesCS1A01G123900	1	2.82113	0.33013	1	old
TraesCS1A01G124000	0	0	1.03591	0	old
TraesCS1A01G124100	2	2.21877	1.51872	1	old
TraesCS1A01G124200	4	2.74154	0.712753	1	old
TraesCS1A01G124300	3	0.203964	0.691643	0	old
TraesCS1A01G124400	1	22.2545	0.722752	1	old
TraesCS1A01G124500	3	0.348177	1.70547	1	old
TraesCS1A01G124600	1	13.4353	0.630868	1	old
TraesCS1A01G124700	4	0	1.29669	1	old
TraesCS1A01G124800	0	0	0.547461	0	old
TraesCS1A01G124900	0	0	NA	0	old
TraesCS1A01G125000	1	7.03007	0.482813	0	old
TraesCS1A01G125100	4	10.7643	0.462405	1	old
TraesCS1A01G125200	3	0	4.84787	1	old
TraesCS1A01G125300	1	4.61109	0.387182	1	old
TraesCS1A01G125400	2	0.265331	3.54905	1	old
TraesCS1A01G125500	1	1.06612	1.13376	1	old
TraesCS1A01G125600	4	0.474242	0.509124	1	old
TraesCS1A01G125700	2	2.21927	0.862693	1	old
TraesCS1A01G125800	5	0	1.9742	0	old
TraesCS1A01G125900	2	2.33102	1.06465	1	old
TraesCS1A01G126000	1	1.87023	0.381253	1	old
TraesCS1A01G126100	2	2.90382	3.49656	1	old
TraesCS1A01G126200	3	0	2.57683	1	old
TraesCS1A01G126300	1	2.07908	0.500307	1	old
TraesCS1A01G126400	3	0.115088	0.737568	1	old
TraesCS1A01G126500	0	0	4.89898	1	old
TraesCS1A01G126600	2	0.0192619	0.956624	1	old
TraesCS1A01G126700	0	0	NA	1	old
TraesCS1A01G126800	1	17.959	0.687634	1	old
TraesCS1A01G126900	1	4.68399	0.778119	1	old
TraesCS1A01G127000	1	12.5027	0.358638	1	old
TraesCS1A01G127100	0	0	2.9053	1	old
TraesCS1A01G127200	0	0	NA	0	old
TraesCS1A01G127300	0	0	NA	0	old
TraesCS1A01G127400	2	5.25802	0.644842	0	old
TraesCS1A01G127500	2	0.0911259	2.61777	1	old
TraesCS1A01G127600	4	0	0.949138	1	old
TraesCS1A01G127700	3	0.0284741	1.24499	0	old
TraesCS1A01G127800	2	0	1.16854	0	old
TraesCS1A01G127900	1	2.69912	0.477999	1	old
TraesCS1A01G128000	0	0	1.28308	0	old
TraesCS1A01G128100	1	10.9922	0.621696	1	old
TraesCS1A01G128200	3	0	NA	0	old
TraesCS1A01G128300	1	5.23924	0.513697	1	old
TraesCS1A01G128400	3	0.00564573	1.7111	0	young
TraesCS1A01G128500	2	0.708488	0.925184	1	old
TraesCS1A01G128600	4	2.35951	0.485697	1	old
TraesCS1A01G128700	0	0	1.04003	0	old
TraesCS1A01G128800	3	0	2.20009	1	old
TraesCS1A01G128900	2	6.33514	1.01713	1	old
TraesCS1A01G129000	3	0	4.89898	1	old
TraesCS1A01G129100	4	5.22567	0.544988	1	old
TraesCS1A01G129200	1	1.7875	0.503601	1	old
TraesCS1A01G129300	4	0.0695407	1.05439	1	old
TraesCS1A01G129400	3	0.0113193	1.23724	0	old
TraesCS1A01G129500	1	3.99969	0.530796	1	old
TraesCS1A01G129600	0	2.46849	2.16989	0	old
TraesCS1A01G129700	2	0.0445081	0.951293	1	old
TraesCS1A01G129800	1	1.37337	0.545478	1	old
TraesCS1A01G129900	3	0	2.45939	0	old
TraesCS1A01G130000	0	0	3.56165	0	old
TraesCS1A01G130100	0	0	4.89898	0	old
TraesCS1A01G130200	0	0	4.89898	0	old
TraesCS1A01G130300	0	0	NA	0	old
TraesCS1A01G130400	0	0	2.96852	0	old
TraesCS1A01G130500	0	0	NA	0	old
TraesCS1A01G130600	1	1.1481	0.659164	1	old
TraesCS1A01G130700	4	0.0517186	1.04249	1	old
TraesCS1A01G130800	1	5.09371	0.407425	1	old
TraesCS1A01G130900	1	3.36571	0.725882	1	old
TraesCS1A01G131000	1	5.3216	0.411002	1	old
TraesCS1A01G131100	3	0	1.51002	1	old
TraesCS1A01G131200	1	6.7388	0.281386	1	old
TraesCS1A01G131300	1	1.83572	0.476233	1	old
TraesCS1A01G131400	0	0	2.03424	1	old
TraesCS1A01G131500	1	4.35195	0.503129	1	old
TraesCS1A01G131600	1	1.35142	0.491075	1	old
TraesCS1A01G131700	0	0	4.89898	0	old
TraesCS1A01G131800	0	0	1.87362	1	old
TraesCS1A01G131900	2	29.8804	0.72857	1	old
TraesCS1A01G132000	3	0	1.33347	0	old
TraesCS1A01G132100	4	0	1.15946	0	old
TraesCS1A01G132200	4	0.041152	0.84081	1	old
TraesCS1A01G132300	0	0.311282	0.853627	0	old
TraesCS1A01G132400	3	0.0982357	1.30567	0	old
TraesCS1A01G132500	3	0	1.952	1	young
TraesCS1A01G132600	1	4.18538	0.430708	1	old
TraesCS1A01G132700	0	0	NA	0	old
TraesCS1A01G132800	0	0	4.89898	1	old
TraesCS1A01G132900	0	0.234094	1.21739	0	old
TraesCS1A01G133000	3	0.0202399	1.59085	1	old
TraesCS1A01G133100	4	57.3401	0.831534	1	old
TraesCS1A01G133200	3	0	4.01501	1	old
TraesCS1A01G133300	1	3.86589	0.510142	0	old
TraesCS1A01G133400	1	4.84154	0.425711	0	old
TraesCS1A01G133500	4	15.2194	1.13728	1	old
TraesCS1A01G133600	4	0.0509371	1.76073	0	old
TraesCS1A01G133700	1	4.37155	0.499448	1	old
TraesCS1A01G133800	1	1.97654	0.46593	1	old
TraesCS1A01G133900	4	1.05539	0.463771	1	old
TraesCS1A01G134000	2	8.63869	0.840261	1	old
TraesCS1A01G134100	0	0.00911399	4.19662	1	old
TraesCS1A01G134200	1	3.48134	0.643908	0	old
TraesCS1A01G134300	1	7.08569	0.441093	0	old
TraesCS1A01G134400	0	0	1.47665	1	old
TraesCS1A01G134500	4	4.4329	0.527514	1	old
TraesCS1A01G134600	4	2.05183	0.353865	1	old
TraesCS1A01G134700	0	0	3.40264	1	old
TraesCS1A01G134800	1	2.61396	0.480351	1	old
TraesCS1A01G134900	0	0	NA	0	young
TraesCS1A01G135000	2	0	1.95131	1	young
TraesCS1A01G135100	4	0.13078	0.807963	1	old
TraesCS1A01G135200	0	0	2.37358	1	old
TraesCS1A01G135300	4	5.11343	0.482521	0	old
TraesCS1A01G135400	2	0	1.36418	0	old
TraesCS1A01G135500	1	2.09855	0.700724	0	old
TraesCS1A01G135600	4	4.41356	0.837667	1	old
TraesCS1A01G135700	4	19.4079	1.05142	1	old
TraesCS1A01G135800	2	0.737709	0.409328	1	old
TraesCS1A01G135900	2	0.0737427	0.57303	1	old
TraesCS1A01G136000	4	0.273692	0.818488	0	old
TraesCS1A01G136100	1	2.31022	0.532378	1	young
TraesCS1A01G136200	1	3.77198	0.565026	1	young
TraesCS1A01G136300	0	0	NA	0	old
TraesCS1A01G136400	1	6.24418	0.35399	1	old
TraesCS1A01G136500	1	10.4226	0.70823	1	old
TraesCS1A01G136600	4	0	0.7224	0	old
TraesCS1A01G136700	3	0	0.792615	0	old
TraesCS1A01G136800	4	8.69396	0.703917	1	old
TraesCS1A01G136900	1	2.18487	0.484708	1	old
TraesCS1A01G137000	4	0.387479	0.665791	1	old
TraesCS1A01G137100	2	0	0.953583	1	old
TraesCS1A01G137200	1	2.66586	0.428377	1	old
TraesCS1A01G137300	3	0.633779	0.861673	1	old
TraesCS1A01G137400	1	2.35275	0.362222	1	old
TraesCS1A01G137500	1	2.59691	0.578142	1	old
TraesCS1A01G137600	1	0.646509	0.703087	1	old
TraesCS1A01G137700	1	16.9875	0.492202	1	old
TraesCS1A01G137800	1	4.08572	0.436731	1	old
TraesCS1A01G137900	1	2.78193	0.378762	0	old
TraesCS1A01G138000	1	1.00297	0.419819	1	old
TraesCS1A01G138100	2	0.438393	0.844605	1	old
TraesCS1A01G138200	1	1.02768	0.437068	1	old
TraesCS1A01G138300	3	0.0343825	1.2502	1	old
TraesCS1A01G138400	1	1.7701	0.650553	0	old
TraesCS1A01G138500	4	1.42006	0.388877	1	old
TraesCS1A01G138600	1	6.01651	0.384236	1	old
TraesCS1A01G138700	0	0	4.8834	0	old
TraesCS1A01G138800	1	27.6883	0.479783	1	old
TraesCS1A01G138900	0	0	4.89898	0	old
TraesCS1A01G139000	0	0	NA	0	old
TraesCS1A01G139100	4	15.0264	0.403328	1	old
TraesCS1A01G139200	3	0	1.12933	1	old
TraesCS1A01G139300	4	7.05401	0.375005	1	old
TraesCS1A01G139400	4	1.98525	0.407493	1	old
TraesCS1A01G139500	1	3.49241	0.365238	1	old
TraesCS1A01G139600	1	5.68144	0.451838	1	old
TraesCS1A01G139700	1	1.5106	0.519916	1	old
TraesCS1A01G139800	0	0	NA	0	old
TraesCS1A01G139900	2	66.5887	0.84685	1	old
TraesCS1A01G140000	0	0	NA	0	old
TraesCS1A01G140100	0	0	2.20426	0	young
TraesCS1A01G140200	0	0	4.89898	0	young
TraesCS1A01G140300	0	0	1.93653	0	young
TraesCS1A01G140400	0	0	4.77754	0	young
TraesCS1A01G140500	0	0	2.1241	0	young
TraesCS1A01G140600	4	0.764056	0.803449	1	old
TraesCS1A01G140700	4	3.89966	0.721459	1	old
TraesCS1A01G140800	2	0.0731543	2.14971	1	old
TraesCS1A01G140900	1	1.74478	0.517225	0	old
TraesCS1A01G141000	3	0.041739	1.78502	1	old
TraesCS1A01G141100	3	1.05023	0.884524	1	old
TraesCS1A01G141200	3	0.0185226	0.688314	1	old
TraesCS1A01G141300	1	1.49092	1.02307	1	old
TraesCS1A01G141400	1	0.927665	0.54308	1	old
TraesCS1A01G141500	2	0.0145534	2.9917	1	old
TraesCS1A01G141600	3	0.0565967	2.0258	0	old
TraesCS1A01G141700	1	2.00864	0.533054	1	old
TraesCS1A01G141800	3	0	3.53412	1	old
TraesCS1A01G141900	1	10.2712	1.28094	1	old
TraesCS1A01G142000	2	5.11627	1.85626	1	old
TraesCS1A01G142100	2	0.012214	1.005	0	old
TraesCS1A01G142200	1	0.990913	0.530519	1	old
TraesCS1A01G142300	1	0.250217	0.452289	1	old
TraesCS1A01G142400	2	5.05095	0.743339	1	old
TraesCS1A01G142500	1	5.08795	0.3696	1	old
TraesCS1A01G142600	1	14.8948	0.382272	0	old
TraesCS1A01G142700	0	0.513445	0.978225	0	old
TraesCS1A01G142800	4	1.5917	0.452979	1	old
TraesCS1A01G142900	1	3.15402	0.621198	1	old
TraesCS1A01G143000	4	8.06886	0.69813	1	old
TraesCS1A01G143100	4	9.73645	0.887484	1	old
TraesCS1A01G143200	1	0.529275	0.576664	0	old
TraesCS1A01G143300	2	47.0598	1.02883	1	old
TraesCS1A01G143400	4	0.124017	0.607599	1	old
TraesCS1A01G143500	1	3.47994	0.500624	1	old
TraesCS1A01G143600	2	0.0476542	1.04893	1	old
TraesCS1A01G143700	4	0	1.01038	1	old
TraesCS1A01G143800	1	2.61962	0.391297	1	old
TraesCS1A01G143900	4	2.90738	0.684889	1	old
TraesCS1A01G144000	1	0.904642	0.586731	0	old
TraesCS1A01G144100	3	0	4.46589	1	old
TraesCS1A01G144200	2	0.00886719	2.2426	1	old
TraesCS1A01G144300	1	2.06822	0.700171	0	old
TraesCS1A01G144400	3	0	1.05049	1	old
TraesCS1A01G144500	3	0	1.32836	1	old
TraesCS1A01G144600	3	0	2.04874	1	old
TraesCS1A01G144700	4	0.092302	0.758099	1	old
TraesCS1A01G144800	4	0.767513	1.6261	1	old
TraesCS1A01G144900	0	0	NA	1	old
TraesCS1A01G145000	4	0.996595	0.732095	1	old
TraesCS1A01G145100	4	0.00855286	4.5077	1	old
TraesCS1A01G145200	0	0	NA	0	old
TraesCS1A01G145300	3	0.0247134	4.35969	1	old
TraesCS1A01G145400	0	0	NA	0	old
TraesCS1A01G145500	1	1.58689	0.429184	1	old
TraesCS1A01G145600	2	0	1.24005	1	old
TraesCS1A01G145700	3	0	4.73599	1	old
TraesCS1A01G145800	2	7.85162	0.678737	1	old
TraesCS1A01G145900	2	1.46699	1.0825	1	old
TraesCS1A01G146000	0	0.0623719	1.90273	0	old
TraesCS1A01G146100	0	0	2.3297	0	old
TraesCS1A01G146200	1	2.48885	0.358816	1	old
TraesCS1A01G146300	4	0	1.2866	0	old
TraesCS1A01G146400	1	1.41056	0.490156	1	old
TraesCS1A01G146500	3	0	1.70779	1	old
TraesCS1A01G146600	1	16.264	0.507881	0	old
TraesCS1A01G146700	3	0	2.49821	1	old
TraesCS1A01G146800	0	0.4949	0.994905	0	old
TraesCS1A01G146900	1	8.60982	0.706521	1	old
TraesCS1A01G147000	4	14.9199	0.54954	1	old
TraesCS1A01G147100	0	0	3.19688	1	old
TraesCS1A01G147200	3	0.0095507	4.69171	1	old
TraesCS1A01G147300	2	0	1.00847	1	old
TraesCS1A01G147400	4	0.821939	0.916325	1	old
TraesCS1A01G147500	1	2.5051	0.484327	0	old
TraesCS1A01G147600	4	0.174826	0.641474	1	old
TraesCS1A01G147700	4	1.18305	0.652293	0	old
TraesCS1A01G147800	0	0	1.29893	0	old
TraesCS1A01G147900	0	0	NA	0	old
TraesCS1A01G148000	1	3.71563	0.492017	1	old
TraesCS1A01G148100	0	0	1.61183	0	old
TraesCS1A01G148200	1	0.0235094	3.39367	0	old
TraesCS1A01G148300	2	0.335721	1.69325	1	old
TraesCS1A01G148400	4	7.90066	0.620406	1	old
TraesCS1A01G148500	0	0.0545754	NA	0	old
TraesCS1A01G148600	0	0	NA	0	old
TraesCS1A01G148700	0	0	4.89898	0	old
TraesCS1A01G148800	0	0	NA	0	old
TraesCS1A01G148900	0	0	4.89898	0	old
TraesCS1A01G149000	3	0.287806	1.01216	0	old
TraesCS1A01G149100	1	2.44227	0.386424	1	old
TraesCS1A01G149200	1	16.645	0.377084	1	old
TraesCS1A01G149300	4	4.39131	2.05831	1	old
TraesCS1A01G149400	3	0.00407859	2.70565	1	old
TraesCS1A01G149500	2	0.0291201	1.9281	1	old
TraesCS1A01G149600	3	0.0172994	1.92486	1	old
TraesCS1A01G149700	1	0.435888	1.15537	1	old
TraesCS1A01G149800	4	8.82983	0.924656	1	old
TraesCS1A01G149900	4	0.0833515	0.803502	0	old
TraesCS1A01G150000	4	0.397486	0.703973	0	old
TraesCS1A01G150100	2	2.3031	1.09286	1	old
TraesCS1A01G150200	4	2.53492	1.30435	1	old
TraesCS1A01G150300	3	0	NA	1	old
TraesCS1A01G150400	2	2.02913	1.06018	1	old
TraesCS1A01G150500	2	0.365586	1.06206	1	old
TraesCS1A01G150600	1	6.7444	0.341813	1	old
TraesCS1A01G150700	5	0	4.83917	1	old
TraesCS1A01G150800	3	5.68764	2.13226	1	old
TraesCS1A01G150900	3	0.528694	1.54613	1	old
TraesCS1A01G151000	1	4.31146	0.468808	1	old
TraesCS1A01G151100	4	0.445081	0.450409	1	old
TraesCS1A01G151200	4	0.460325	0.526716	0	old
TraesCS1A01G151300	0	0	NA	0	old
TraesCS1A01G151400	1	3.03375	0.525022	1	old
TraesCS1A01G151500	1	4.17326	0.990298	1	old
TraesCS1A01G151600	1	0.29124	1.16406	0	old
TraesCS1A01G151700	2	0.900494	0.929543	1	old
TraesCS1A01G151800	0	0	NA	0	old
TraesCS1A01G151900	0	0	NA	0	old
TraesCS1A01G152000	1	1.12421	0.46371	0	old
TraesCS1A01G152100	3	0.316161	1.38879	1	old
TraesCS1A01G152200	1	6.68588	0.422925	1	old
TraesCS1A01G152300	1	0.218459	0.966245	1	old
TraesCS1A01G152400	2	0.0737031	1.51327	1	old
TraesCS1A01G152500	1	2.46772	0.488966	1	old
TraesCS1A01G152600	3	0.380518	2.29176	1	old
TraesCS1A01G152700	0	0	NA	1	old
TraesCS1A01G152800	3	31.7363	3.20741	1	old
TraesCS1A01G152900	4	1.59904	0.442873	0	old
TraesCS1A01G153000	3	0.944909	1.83883	1	old
TraesCS1A01G153100	2	1.07324	1.15719	1	old
TraesCS1A01G153200	0	0	NA	1	old
TraesCS1A01G153300	1	4.05714	0.418981	1	old
TraesCS1A01G153400	3	0.0324555	3.95554	1	old
TraesCS1A01G153500	3	0	1.69446	1	old
TraesCS1A01G153600	1	19.9085	0.447107	1	old
TraesCS1A01G153700	1	3.87122	0.670428	1	old
TraesCS1A01G153800	2	0.0454495	1.28894	1	old
TraesCS1A01G153900	1	10.4374	0.382544	1	old
TraesCS1A01G154000	2	0.127343	1.7689	1	old
TraesCS1A01G154100	4	0.164765	0.582158	1	old
TraesCS1A01G154200	1	4.17936	0.535321	0	old
TraesCS1A01G154300	1	1.77911	0.44604	1	old
TraesCS1A01G154400	1	4.46425	0.590877	0	old
TraesCS1A01G154500	2	0.515399	0.564076	0	old
TraesCS1A01G154600	1	1.06752	0.482362	1	old
TraesCS1A01G154700	1	3.42994	0.349933	1	old
TraesCS1A01G154800	0	0	3.6265	0	old
TraesCS1A01G154900	5	0.0189435	2.49754	1	old
TraesCS1A01G155000	4	1.72287	0.859373	1	old
TraesCS1A01G155100	1	1.43959	0.414094	0	old
TraesCS1A01G155200	1	103.6	0.492584	0	old
TraesCS1A01G155300	3	0	2.1221	1	old
TraesCS1A01G155400	3	0	4.20641	1	old
TraesCS1A01G155500	1	0.983853	0.574174	1	old
TraesCS1A01G155600	1	3.92154	1.03439	1	young
TraesCS1A01G155700	2	0.55204	0.696851	0	old
TraesCS1A01G155800	3	0.0288323	1.32052	0	old
TraesCS1A01G155900	2	1.2088	0.616282	1	old
TraesCS1A01G156000	4	0.0922633	0.675336	1	old
TraesCS1A01G156100	2	2.58828	1.99994	0	old
TraesCS1A01G156200	4	2.52316	0.734934	0	old
TraesCS1A01G156300	1	13.7922	0.397446	1	old
TraesCS1A01G156400	2	0.331091	1.04174	1	old
TraesCS1A01G156500	1	2.12399	0.495809	1	old
TraesCS1A01G156600	1	2.63483	0.71187	1	old
TraesCS1A01G156700	0	0	2.47966	0	old
TraesCS1A01G156800	0	0	NA	0	old
TraesCS1A01G156900	0	0.0591527	2.34963	0	old
TraesCS1A01G157000	0	0	1.29199	0	old
TraesCS1A01G157100	0	0.864969	1.48588	0	old
TraesCS1A01G157200	0	0.107656	1.50341	0	old
TraesCS1A01G157300	0	0	NA	0	old
TraesCS1A01G157400	0	0	NA	0	old
TraesCS1A01G157500	1	5.31478	0.717421	1	old
TraesCS1A01G157600	1	0.683302	0.736925	1	old
TraesCS1A01G157700	2	1.25265	0.62122	1	old
TraesCS1A01G157800	4	1.07147	0.780468	1	old
TraesCS1A01G157900	2	5.71782	0.769621	1	old
TraesCS1A01G158000	0	0	NA	0	old
TraesCS1A01G158100	3	0	2.57694	0	old
TraesCS1A01G158200	3	0.0881603	1.00116	1	old
TraesCS1A01G158300	2	14.5457	0.428327	1	old
TraesCS1A01G158400	1	30.5465	0.679528	1	old
TraesCS1A01G158500	4	1.13878	0.487364	1	old
TraesCS1A01G158600	1	61.3176	1.0089	1	old
TraesCS1A01G158700	1	8.55392	0.583392	1	old
TraesCS1A01G158800	1	7.33898	0.682289	1	old
TraesCS1A01G158900	1	3.33467	0.336246	1	old
TraesCS1A01G159000	5	0	4.20056	1	old
TraesCS1A01G159100	4	19.1651	0.615856	1	old
TraesCS1A01G159200	2	0.112248	1.69305	1	old
TraesCS1A01G159300	1	24.0048	0.413726	0	old
TraesCS1A01G159400	1	3.42062	0.353959	0	old
TraesCS1A01G159500	2	0.130523	0.56357	1	old
TraesCS1A01G159600	3	0.324322	1.48639	0	old
TraesCS1A01G159700	0	0	1.51747	1	old
TraesCS1A01G159800	0	0	2.92213	0	old
TraesCS1A01G159900	0	0	NA	0	old
TraesCS1A01G160000	1	0.0830161	0.644619	1	old
TraesCS1A01G160100	2	0.120478	0.59388	0	old
TraesCS1A01G160200	1	4.67803	0.794244	1	old
TraesCS1A01G160300	1	0.0202548	3.89062	0	old
TraesCS1A01G160400	1	0.416758	0.510526	0	old
TraesCS1A01G160500	1	1.2636	0.469156	1	old
TraesCS1A01G160600	1	2.64713	0.425034	1	old
TraesCS1A01G160700	1	25.3067	0.477744	1	old
TraesCS1A01G160800	1	1.33952	0.42959	1	old
TraesCS1A01G160900	4	0	2.24901	1	old
TraesCS1A01G161000	2	0	1.78887	1	old
TraesCS1A01G161100	5	0	2.01124	1	old
TraesCS1A01G161200	3	0.0198743	1.81537	1	old
TraesCS1A01G161300	4	5.2943	0.382258	1	old
TraesCS1A01G161400	3	0.125027	1.07693	1	old
TraesCS1A01G161500	0	0	4.60369	1	old
TraesCS1A01G161600	3	0	3.2419	1	old
TraesCS1A01G161700	0	0	4.89898	0	old
TraesCS1A01G161800	2	0	1.84969	1	old
TraesCS1A01G161900	4	19.3467	0.620762	1	old
TraesCS1A01G162000	0	0	4.64732	0	old
TraesCS1A01G162100	3	0.154876	1.00443	1	old
TraesCS1A01G162200	4	0.215264	0.453702	0	old
TraesCS1A01G162300	1	1.6437	0.572609	1	old
TraesCS1A01G162400	1	3.08917	0.410358	1	old
TraesCS1A01G162500	0	0.042645	1.10753	0	old
TraesCS1A01G162600	3	0.0385598	0.724045	1	old
TraesCS1A01G162700	3	0	3.62513	1	old
TraesCS1A01G162800	1	9.8416	0.634867	1	old
TraesCS1A01G162900	0	0.0275749	2.27707	0	old
TraesCS1A01G163000	5	0.714442	1.69247	1	old
TraesCS1A01G163100	3	0.15846	0.844479	1	old
TraesCS1A01G163200	1	3.31969	0.449903	1	old
TraesCS1A01G163300	3	0	0.634984	0	old
TraesCS1A01G163400	4	0.183526	0.581639	1	old
TraesCS1A01G163500	1	1.33674	0.558661	0	old
TraesCS1A01G163600	4	1.17225	0.724643	1	old
TraesCS1A01G163700	3	0.991208	1.57416	0	old
TraesCS1A01G163800	2	0	0.946753	1	old
TraesCS1A01G163900	4	1.59061	0.476807	1	old
TraesCS1A01G164000	1	10.1151	0.376262	1	old
TraesCS1A01G164100	3	0	3.69128	0	old
TraesCS1A01G164200	1	5.21479	0.469313	0	old
TraesCS1A01G164300	2	0.60187	0.768641	0	old
TraesCS1A01G164400	1	2.9913	0.392107	1	old
TraesCS1A01G164500	0	0	1.78021	1	old
TraesCS1A01G164600	1	27.506	0.958843	1	old
TraesCS1A01G164700	4	3.00192	0.697308	1	old
TraesCS1A01G164800	2	33.3384	1.07929	1	old
TraesCS1A01G164900	1	16.5946	1.23914	1	old
TraesCS1A01G165000	3	0	NA	1	old
TraesCS1A01G165100	0	0	NA	0	old
TraesCS1A01G165200	0	0	NA	0	old
TraesCS1A01G165300	1	9.13938	0.65179	1	old
TraesCS1A01G165400	1	0	4.32225	1	old
TraesCS1A01G165500	1	1.56176	0.582018	0	old
TraesCS1A01G165600	2	0.302341	1.88398	1	old
TraesCS1A01G165700	4	267.296	1.72041	1	old
TraesCS1A01G165800	1	14.1028	0.899671	1	old
TraesCS1A01G165900	2	3.87049	0.409549	0	old
TraesCS1A01G166000	0	0.0281248	2.00177	1	old
TraesCS1A01G166100	3	7.4693	2.09018	1	old
TraesCS1A01G166200	3	0.316161	2.33797	1	old
TraesCS1A01G166300	3	0	NA	1	old
TraesCS1A01G166400	3	0	1.56405	0	old
TraesCS1A01G166500	0	0	NA	1	old
TraesCS1A01G166600	3	0.973664	2.94734	1	old
TraesCS1A01G166700	0	0	NA	0	old
TraesCS1A01G166800	0	0	NA	0	old
TraesCS1A01G166900	4	1.55176	0.565988	1	old
TraesCS1A01G167000	3	0	2.81888	0	old
TraesCS1A01G167100	2	0.12634	3.57905	1	old
TraesCS1A01G167200	1	9.71155	0.534279	1	old
TraesCS1A01G167300	1	1.47717	0.549478	1	old
TraesCS1A01G167400	1	0.240847	0.845725	1	old
TraesCS1A01G167500	0	0	NA	1	old
TraesCS1A01G167600	2	1.60749	0.641972	1	old
TraesCS1A01G167700	3	0	2.09256	1	old
TraesCS1A01G167800	3	0	2.70902	1	old
TraesCS1A01G167900	3	0	2.36848	1	old
TraesCS1A01G168000	0	0	4.89898	0	old
TraesCS1A01G168100	2	7.23328	1.34545	1	old
TraesCS1A01G168200	1	0	2.32619	1	old
TraesCS1A01G168300	3	0.105387	3.06106	1	old
TraesCS1A01G168400	4	18.4626	1.62163	1	old
TraesCS1A01G168500	3	0.0549022	1.68918	1	old
TraesCS1A01G168600	2	3.56714	0.695362	1	old
TraesCS1A01G168700	2	0.101874	0.634467	1	old
TraesCS1A01G168800	4	0.0447689	0.639283	1	old
TraesCS1A01G168900	1	11.1334	0.382426	1	old
TraesCS1A01G169000	1	9.1863	0.426311	0	old
TraesCS1A01G169100	1	3.38769	0.463718	1	old
TraesCS1A01G169200	2	0.573042	0.725975	1	old
TraesCS1A01G169300	1	2.63119	0.656798	1	old
TraesCS1A01G169400	2	0	1.26512	1	old
TraesCS1A01G169500	2	1.54355	0.902484	0	old
TraesCS1A01G169600	4	4.93453	0.380327	1	old
TraesCS1A01G169700	0	0	4.89898	1	old
TraesCS1A01G169800	3	0	3.73568	0	old
TraesCS1A01G169900	2	0	1.03509	1	old
TraesCS1A01G170000	2	7.13391	0.686738	1	old
TraesCS1A01G170100	4	0.148754	1.06556	1	old
TraesCS1A01G170200	1	1.49673	0.543397	0	old
TraesCS1A01G170300	1	0.993368	0.437829	1	old
TraesCS1A01G170400	1	3.65435	0.429743	1	old
TraesCS1A01G170500	1	4.29646	0.535702	1	old
TraesCS1A01G170600	1	22.2734	0.867315	1	old
TraesCS1A01G170700	2	4.55495	2.38506	1	old
TraesCS1A01G170800	3	0.023496	1.33347	1	old
TraesCS1A01G170900	1	3.19837	0.381076	1	old
TraesCS1A01G171000	2	81.5639	1.33307	1	old
TraesCS1A01G171100	1	3.46673	0.388312	1	old
TraesCS1A01G171200	1	1.44842	0.387593	1	old
TraesCS1A01G171300	5	0.550589	1.10167	1	old
TraesCS1A01G171400	2	1.3454	0.591397	1	old
TraesCS1A01G171500	4	0.886969	0.600328	0	old
TraesCS1A01G171600	2	4.75205	0.462057	1	old
TraesCS1A01G171700	1	1.68169	0.488004	1	old
TraesCS1A01G171800	3	0.0206502	0.569708	1	old
TraesCS1A01G171900	2	0.0246764	1.06192	1	old
TraesCS1A01G172000	1	0.237121	1.01353	0	old
TraesCS1A01G172100	1	0.307673	0.800451	1	old
TraesCS1A01G172200	0	0	NA	0	old
TraesCS1A01G172300	1	1.86576	0.412301	1	old
TraesCS1A01G172400	0	0	NA	0	old
TraesCS1A01G172500	1	5.33386	0.39289	0	old
TraesCS1A01G172600	3	0	2.59076	1	old
TraesCS1A01G172700	4	70.5282	1.40648	1	old
TraesCS1A01G172800	3	9.68962	1.05126	1	old
TraesCS1A01G172900	3	0	NA	1	old
TraesCS1A01G173000	3	0.0985878	1.6768	1	old
TraesCS1A01G173100	1	303.891	1.24936	1	old
TraesCS1A01G173200	1	1.86652	0.498362	1	old
TraesCS1A01G173300	0	0	2.61886	0	old
TraesCS1A01G173400	1	68.3749	0.707309	1	old
TraesCS1A01G173500	1	2.02058	0.350219	1	old
TraesCS1A01G173600	3	0.273692	4.59018	0	old
TraesCS1A01G173700	1	4.9636	1.14979	1	old
TraesCS1A01G173800	2	6.86098	1.50195	1	old
TraesCS1A01G173900	0	0	1.58773	0	old
TraesCS1A01G174000	0	5.5028	0.617938	1	old
TraesCS1A01G174100	1	0	0.600646	1	old
TraesCS1A01G174200	0	0.01102	0.954624	0	old
TraesCS1A01G174300	0	0	NA	0	old
TraesCS1A01G174400	1	0.132559	0.712513	1	old
TraesCS1A01G174500	4	0.204506	0.741991	1	old
TraesCS1A01G174600	1	3.15108	0.433726	1	old
TraesCS1A01G174700	2	137.376	1.15667	1	old
TraesCS1A01G174800	2	0	1.11953	1	old
TraesCS1A01G174900	2	0.0241281	1.22558	1	old
TraesCS1A01G175000	1	1.38749	0.850324	1	old
TraesCS1A01G175100	3	0.859563	2.31287	1	old
TraesCS1A01G175200	3	58.2104	1.28025	1	old
TraesCS1A01G175300	0	0	NA	1	old
TraesCS1A01G175400	0	0	NA	1	old
TraesCS1A01G175500	2	0.0532178	1.44137	1	old
TraesCS1A01G175600	4	0.0274511	0.567399	1	old
TraesCS1A01G175700	1	5.32754	0.633384	1	old
TraesCS1A01G175800	1	4.76341	0.439458	1	old
TraesCS1A01G175900	1	3.37258	0.356862	1	old
TraesCS1A01G176000	2	0.0998264	0.998736	1	old
TraesCS1A01G176100	0	0.00764056	1.90899	1	old
TraesCS1A01G176200	1	0.539933	0.535591	1	old
TraesCS1A01G176300	5	0	2.01823	1	old
TraesCS1A01G176400	3	0	NA	1	old
TraesCS1A01G176500	1	13.9663	0.370185	1	old
TraesCS1A01G176600	2	0.322415	0.938899	1	old
TraesCS1A01G176700	1	3.57556	0.739443	1	old
TraesCS1A01G176800	2	0.307903	1.13464	1	old
TraesCS1A01G176900	1	7.38113	0.490212	1	old
TraesCS1A01G177000	2	0.357737	0.750614	1	old
TraesCS1A01G177100	2	0.107027	1.77135	1	old
TraesCS1A01G177200	3	0	NA	1	old
TraesCS1A01G177300	2	4.3952	1.64103	1	old
TraesCS1A01G177400	1	4.97915	0.324571	1	old
TraesCS1A01G177500	3	3.92943	1.67956	1	old
TraesCS1A01G177600	1	1.85137	0.637807	1	old
TraesCS1A01G177700	4	1.8265	0.484586	1	old
TraesCS1A01G177800	2	5.91116	2.29807	1	old
TraesCS1A01G177900	0	0	NA	0	old
TraesCS1A01G178000	3	0	2.43286	1	old
TraesCS1A01G178100	1	1.23446	0.681122	1	old
TraesCS1A01G178200	1	1.53122	0.426671	1	old
TraesCS1A01G178300	1	5.52286	0.386725	1	old
TraesCS1A01G178400	4	0.217956	1.03241	1	old
TraesCS1A01G178500	4	0.107316	0.626505	1	old
TraesCS1A01G178600	1	0.780312	0.441245	1	old
TraesCS1A01G178700	2	8.1541	0.982758	1	old
TraesCS1A01G178800	3	0	1.79015	1	old
TraesCS1A01G178900	2	1.03019	0.497464	0	old
TraesCS1A01G179000	1	5.56251	0.733252	1	old
TraesCS1A01G179100	1	0.0509371	1.97959	0	old
TraesCS1A01G179200	2	0	NA	1	old
TraesCS1A01G179300	3	0.0463064	1.94706	1	old
TraesCS1A01G179400	2	5.98331	2.38384	1	old
TraesCS1A01G179500	1	8.75935	1.0668	1	old
TraesCS1A01G179600	1	70.0929	0.667781	0	old
TraesCS1A01G179700	1	4.56594	0.782671	1	old
TraesCS1A01G179800	3	0	1.78872	1	old
TraesCS1A01G179900	3	0.117849	1.07984	1	old
TraesCS1A01G180000	3	6.3541	2.55307	1	old
TraesCS1A01G180100	1	5.20824	0.406338	1	old
TraesCS1A01G180200	1	0.270942	0.594227	1	old
TraesCS1A01G180300	1	5.5634	0.367035	1	old
TraesCS1A01G180400	1	0.486354	0.492913	1	old
TraesCS1A01G180500	4	3.86784	0.525268	0	old
TraesCS1A01G180600	0	0	3.30753	1	old
TraesCS1A01G180700	3	0	1.38469	1	old
TraesCS1A01G180800	1	9.68441	1.04401	1	old
TraesCS1A01G180900	0	0	1.67937	1	old
TraesCS1A01G181000	2	3.42085	2.16542	1	old
TraesCS1A01G181100	3	5.3345	0.840062	1	old
TraesCS1A01G181200	0	0	NA	0	old
TraesCS1A01G181300	0	0	1.0209	0	young
TraesCS1A01G181400	1	6.73972	0.412461	1	old
TraesCS1A01G181500	1	26.2876	0.362114	1	old
TraesCS1A01G181600	1	0.194664	0.969131	1	old
TraesCS1A01G181700	2	0.486441	0.579003	1	old
TraesCS1A01G181800	3	0	1.97621	1	old
TraesCS1A01G181900	4	4.1095	0.295137	1	old
TraesCS1A01G182000	1	2.23364	0.340134	1	old
TraesCS1A01G182100	2	2.70574	0.911046	1	old
TraesCS1A01G182200	2	0.0384699	1.43235	1	old
TraesCS1A01G182300	2	1.49767	0.861176	1	old
TraesCS1A01G182400	1	5.6173	0.794294	1	old
TraesCS1A01G182500	1	1.36355	0.449409	1	old
TraesCS1A01G182600	2	0.323469	0.81542	1	old
TraesCS1A01G182700	1	4.25125	0.305377	1	old
TraesCS1A01G182800	1	1.21806	0.494098	1	old
TraesCS1A01G182900	1	1.77591	0.371412	1	old
TraesCS1A01G183000	2	0.294749	0.874097	1	old
TraesCS1A01G183100	3	0	1.09992	1	old
TraesCS1A01G183200	1	1.09766	0.604442	0	old
TraesCS1A01G183300	3	0	2.30848	1	old
TraesCS1A01G183400	1	2.1555	1.19918	1	old
TraesCS1A01G183500	5	0	4.15706	1	old
TraesCS1A01G183600	3	0	4.89898	1	old
TraesCS1A01G183700	0	0	1.72208	1	old
TraesCS1A01G183800	1	10.38	0.701101	1	old
TraesCS1A01G183900	4	4.49435	0.799859	1	old
TraesCS1A01G184000	2	0.337375	1.05085	1	old
TraesCS1A01G184100	1	1.80205	0.521537	0	old
TraesCS1A01G184200	0	0	NA	1	old
TraesCS1A01G184300	1	11.9911	0.293933	1	old
TraesCS1A01G184400	2	0.850701	NA	1	old
TraesCS1A01G184500	1	16.8092	0.48872	1	old
TraesCS1A01G184600	1	3.79216	0.47036	1	old
TraesCS1A01G184700	0	0	NA	0	old
TraesCS1A01G184800	1	0.234146	0.632905	0	old
TraesCS1A01G184900	1	4.24017	0.681619	1	old
TraesCS1A01G185000	0	0	1.81514	1	old
TraesCS1A01G185100	2	0.0883147	0.869587	1	old
TraesCS1A01G185200	2	6.42229	1.94446	1	old
TraesCS1A01G185300	1	0.770268	0.479805	1	old
TraesCS1A01G185400	3	0.11136	1.47682	1	old
TraesCS1A01G185500	2	2.75313	0.72058	1	old
TraesCS1A01G185600	0	0	3.4039	0	old
TraesCS1A01G185700	2	28.1077	1.81776	1	old
TraesCS1A01G185800	2	0.0277418	1.26845	1	old
TraesCS1A01G185900	1	1.36875	0.432895	0	old
TraesCS1A01G186000	2	0.0350842	0.929293	1	old
TraesCS1A01G186100	2	18.6745	3.3739	1	old
TraesCS1A01G186200	3	0	1.20109	1	old
TraesCS1A01G186300	2	1.30738	3.8831	1	old
TraesCS1A01G186400	2	1.35384	4.5706	1	old
TraesCS1A01G186500	2	8.15529	2.7029	1	old
TraesCS1A01G186600	3	0.333726	4.77313	0	old
TraesCS1A01G186700	2	1.31141	2.73612	1	old
TraesCS1A01G186800	2	3.59205	3.32506	1	old
TraesCS1A01G186900	0	0	NA	0	old
TraesCS1A01G187000	2	1.63726	2.28149	1	old
TraesCS1A01G187100	3	0.0957628	1.97765	1	old
TraesCS1A01G187200	0	0	NA	0	old
TraesCS1A01G187300	4	0.0363836	1.70747	1	old
TraesCS1A01G187400	1	2.41629	0.700535	1	old
TraesCS1A01G187500	2	0	3.97966	1	old
TraesCS1A01G187600	4	0.0700255	2.13644	0	old
TraesCS1A01G187700	3	0.310802	3.56554	1	old
TraesCS1A01G187800	5	0.0230949	1.04409	1	old
TraesCS1A01G187900	2	0.0444123	2.74475	1	old
TraesCS1A01G188000	2	5.66435	0.674201	1	old
TraesCS1A01G188100	5	0	2.83032	1	old
TraesCS1A01G188200	1	5.73042	0.462267	1	old
TraesCS1A01G188300	0	0	NA	0	old
TraesCS1A01G188400	3	0.0694596	1.9859	0	old
TraesCS1A01G188500	2	0.34164	1.14669	1	old
TraesCS1A01G188600	1	3.19319	0.79369	1	old
TraesCS1A01G188700	2	29.971	0.415917	1	old
TraesCS1A01G188800	1	0.864613	0.470108	1	old
TraesCS1A01G188900	1	2.41796	0.819463	1	old
TraesCS1A01G189000	1	5.42317	0.696831	1	old
TraesCS1A01G189100	1	8.71024	0.572207	1	old
TraesCS1A01G189200	3	0.363836	1.049	1	old
TraesCS1A01G189300	2	0.0384162	1.17517	1	old
TraesCS1A01G189400	4	0.128533	0.712868	0	old
TraesCS1A01G189500	1	0.68765	0.466831	1	old
TraesCS1A01G189600	1	0.696906	0.52968	1	old
TraesCS1A01G189700	4	6.15266	0.509492	0	old
TraesCS1A01G189800	3	0.101623	1.08775	1	old
TraesCS1A01G189900	3	2.06338	1.21633	0	old
TraesCS1A01G190000	4	0.208379	0.536906	1	old
TraesCS1A01G190100	2	0.0601553	0.671928	1	old
TraesCS1A01G190200	1	0.0179076	0.924754	1	old
TraesCS1A01G190300	2	0.00566667	1.15987	1	old
TraesCS1A01G190400	3	0	1.37272	1	old
TraesCS1A01G190500	1	1.62094	0.632817	1	old
TraesCS1A01G190600	0	0	1.54353	1	old
TraesCS1A01G190700	1	3.96366	0.597807	1	old
TraesCS1A01G190800	1	14.2313	0.497783	1	old
TraesCS1A01G190900	1	0.0906791	0.896749	1	old
TraesCS1A01G191000	4	0.302069	0.542188	0	old
TraesCS1A01G191100	1	0	0.847698	1	young
TraesCS1A01G191200	1	2.51677	0.513188	0	old
TraesCS1A01G191300	1	10.6638	0.895335	1	old
TraesCS1A01G191400	1	20.3203	0.606164	1	old
TraesCS1A01G191500	0	0.0688798	0.856093	0	old
TraesCS1A01G191600	2	0.647356	0.542931	0	old
TraesCS1A01G191700	2	6.43444	0.678733	1	old
TraesCS1A01G191800	1	14.9109	1.17129	1	old
TraesCS1A01G191900	1	1.99118	1.08678	1	old
TraesCS1A01G192000	0	0	NA	0	old
TraesCS1A01G192100	0	0	NA	0	old
TraesCS1A01G192200	1	34.3257	0.398952	0	old
TraesCS1A01G192300	1	4.51408	0.958689	1	old
TraesCS1A01G192400	1	1.24475	0.473776	1	old
TraesCS1A01G192500	1	2.42109	0.416355	1	old
TraesCS1A01G192600	1	2.27054	1.39029	1	old
TraesCS1A01G192700	2	0.108413	1.14934	1	old
TraesCS1A01G192800	1	3.7433	0.84559	1	old
TraesCS1A01G192900	5	0	2.57984	1	old
TraesCS1A01G193000	1	8.1976	0.709203	1	old
TraesCS1A01G193100	2	0.339175	0.553354	1	old
TraesCS1A01G193200	1	1.92886	0.573022	1	old
TraesCS1A01G193300	1	5.22806	0.573627	1	old
TraesCS1A01G193400	2	0.704401	1.37295	1	old
TraesCS1A01G193500	1	126.52	1.30165	1	old
TraesCS1A01G193600	1	0.369049	0.473827	1	old
TraesCS1A01G193700	2	0.236306	1.04671	1	old
TraesCS1A01G193800	2	0.894887	0.972546	1	old
TraesCS1A01G193900	1	2.31442	0.432645	1	old
TraesCS1A01G194000	1	57.4772	0.443667	1	old
TraesCS1A01G194100	1	3.56644	0.388145	1	old
TraesCS1A01G194200	2	0.116059	1.28778	1	old
TraesCS1A01G194300	0	0	2.28398	0	old
TraesCS1A01G194400	1	5.38869	0.357488	1	old
TraesCS1A01G194500	1	2.49026	0.613947	1	old
TraesCS1A01G194600	1	1.2845	0.494596	1	old
TraesCS1A01G194700	0	0.0298573	1.69442	1	old
TraesCS1A01G194800	1	12.178	0.35332	1	old
TraesCS1A01G194900	2	7.24621	1.10912	1	old
TraesCS1A01G195000	1	20.0513	0.496755	0	old
TraesCS1A01G195100	1	6.77265	0.30839	1	old
TraesCS1A01G195200	4	8.92739	0.803952	1	old
TraesCS1A01G195300	1	3.32846	0.429712	1	old
TraesCS1A01G195400	1	54.3842	0.491992	0	old
TraesCS1A01G195500	4	28.1151	1.29834	0	old
TraesCS1A01G195600	0	0	NA	0	old
TraesCS1A01G195700	1	1.36048	0.759789	1	old
TraesCS1A01G195800	0	0	NA	0	old
TraesCS1A01G195900	2	20.1037	0.894548	1	old
TraesCS1A01G196000	4	0	1.01142	1	old
TraesCS1A01G196100	3	0.0239808	1.41666	1	old
TraesCS1A01G196200	1	0.0436603	0.512591	1	old
TraesCS1A01G196300	1	7.31593	0.432188	1	old
TraesCS1A01G196400	2	0.108863	2.40439	1	old
TraesCS1A01G196500	1	131.651	1.5498	1	old
TraesCS1A01G196600	1	2.22271	0.496526	1	old
TraesCS1A01G196700	2	0	1.69438	1	old
TraesCS1A01G196800	1	1.69917	0.833478	1	old
TraesCS1A01G196900	0	0	NA	0	old
TraesCS1A01G197000	1	2.04503	0.842571	0	old
TraesCS1A01G197100	3	0.636345	2.53373	1	old
TraesCS1A01G197200	1	5.14813	0.787846	1	old
TraesCS1A01G197300	1	35.3933	0.474591	0	old
TraesCS1A01G197400	3	0	3.04036	1	old
TraesCS1A01G197500	1	3.59155	0.513515	1	old
TraesCS1A01G197600	1	16.403	0.492526	1	old
TraesCS1A01G197700	1	0.237121	1.72938	1	old
TraesCS1A01G197800	1	7.47342	0.489248	0	old
TraesCS1A01G197900	1	12.1254	0.950477	1	old
TraesCS1A01G198000	1	5.98243	0.326145	1	old
TraesCS1A01G198100	1	7.79629	0.381185	1	old
TraesCS1A01G198200	4	1.38423	0.454667	0	old
TraesCS1A01G198300	2	0.291673	1.08944	1	old
TraesCS1A01G198400	1	30.8246	0.928275	1	old
TraesCS1A01G198500	1	9.75772	1.04592	0	old
TraesCS1A01G198600	2	4.46043	0.875016	1	old
TraesCS1A01G198700	1	1.09571	0.447322	1	old
TraesCS1A01G198800	2	0.289537	0.945551	1	old
TraesCS1A01G198900	2	0	1.13605	1	old
TraesCS1A01G199000	1	0.520433	0.451023	1	old
TraesCS1A01G199100	0	0	4.89898	0	old
TraesCS1A01G199200	2	0.443645	2.30978	1	old
TraesCS1A01G199300	3	0	2.58888	1	old
TraesCS1A01G199400	0	0	2.69251	1	old
TraesCS1A01G199500	1	7.35757	0.366562	1	old
TraesCS1A01G199600	5	0.17861	0.991876	1	old
TraesCS1A01G199700	2	0.318697	2.86431	0	old
TraesCS1A01G199800	0	0	NA	0	old
[truncated: 108,792 more rows]

## Sheet: S2
Table S2. Triad genes with sub-genome-biased or balanced binding and expression.
H3K4me3		H3K9ac		H3K36me3		H3K4me1		H3K27me3		H3K27ac		H3K9me2		Expression
gene id	binding pattern	gene id	binding pattern	gene id	binding pattern	gene id	binding pattern	gene id	binding pattern	gene id	binding pattern	gene id	binding pattern	gene id	binding pattern
TraesCS1A01G001800;TraesCS1B01G000600;TraesCS1D01G003700	Balanced	TraesCS1A01G001800;TraesCS1B01G000600;TraesCS1D01G003700	Balanced	TraesCS1A01G001800;TraesCS1B01G000600;TraesCS1D01G003700	Balanced	TraesCS1A01G001800;TraesCS1B01G000600;TraesCS1D01G003700	Balanced	TraesCS1A01G001800;TraesCS1B01G000600;TraesCS1D01G003700	Balanced	TraesCS1A01G001800;TraesCS1B01G000600;TraesCS1D01G003700	Balanced	TraesCS1A01G001800;TraesCS1B01G000600;TraesCS1D01G003700	Balanced	TraesCS1A01G001800;TraesCS1B01G000600;TraesCS1D01G003700	Balanced
TraesCS1A01G001900;TraesCS1B01G000800;TraesCS1D01G003900	Balanced	TraesCS1A01G001900;TraesCS1B01G000800;TraesCS1D01G003900	Balanced	TraesCS1A01G001900;TraesCS1B01G000800;TraesCS1D01G003900	Balanced	TraesCS1A01G001900;TraesCS1B01G000800;TraesCS1D01G003900	Balanced	TraesCS1A01G001900;TraesCS1B01G000800;TraesCS1D01G003900	Balanced	TraesCS1A01G001900;TraesCS1B01G000800;TraesCS1D01G003900	Balanced	TraesCS1A01G001900;TraesCS1B01G000800;TraesCS1D01G003900	Balanced	TraesCS1A01G001900;TraesCS1B01G000800;TraesCS1D01G003900	Balanced
TraesCS1A01G002000;TraesCS1B01G000900;TraesCS1D01G004000	Balanced	TraesCS1A01G002000;TraesCS1B01G000900;TraesCS1D01G004000	Balanced	TraesCS1A01G002000;TraesCS1B01G000900;TraesCS1D01G004000	Balanced	TraesCS1A01G002000;TraesCS1B01G000900;TraesCS1D01G004000	Balanced	TraesCS1A01G002000;TraesCS1B01G000900;TraesCS1D01G004000	Balanced	TraesCS1A01G002000;TraesCS1B01G000900;TraesCS1D01G004000	Balanced	TraesCS1A01G002000;TraesCS1B01G000900;TraesCS1D01G004000	Balanced	TraesCS1A01G002000;TraesCS1B01G000900;TraesCS1D01G004000	Balanced
TraesCS1A01G002100;TraesCS1B01G001000;TraesCS1D01G004100	Balanced	TraesCS1A01G002100;TraesCS1B01G001000;TraesCS1D01G004100	Balanced	TraesCS1A01G002100;TraesCS1B01G001000;TraesCS1D01G004100	Balanced	TraesCS1A01G002100;TraesCS1B01G001000;TraesCS1D01G004100	Balanced	TraesCS1A01G002100;TraesCS1B01G001000;TraesCS1D01G004100	Balanced	TraesCS1A01G002100;TraesCS1B01G001000;TraesCS1D01G004100	D dominant	TraesCS1A01G002100;TraesCS1B01G001000;TraesCS1D01G004100	Balanced	TraesCS1A01G002100;TraesCS1B01G001000;TraesCS1D01G004100	Balanced
TraesCS1A01G002200;TraesCS1B01G001100;TraesCS1D01G004200	Balanced	TraesCS1A01G002200;TraesCS1B01G001100;TraesCS1D01G004200	Balanced	TraesCS1A01G002200;TraesCS1B01G001100;TraesCS1D01G004200	Balanced	TraesCS1A01G002200;TraesCS1B01G001100;TraesCS1D01G004200	Balanced	TraesCS1A01G002200;TraesCS1B01G001100;TraesCS1D01G004200	Balanced	TraesCS1A01G002200;TraesCS1B01G001100;TraesCS1D01G004200	Balanced	TraesCS1A01G002200;TraesCS1B01G001100;TraesCS1D01G004200	Balanced	TraesCS1A01G002200;TraesCS1B01G001100;TraesCS1D01G004200	Balanced
TraesCS1A01G002300;TraesCS1B01G001600;TraesCS1D01G004400	Balanced	TraesCS1A01G002300;TraesCS1B01G001600;TraesCS1D01G004400	Balanced	TraesCS1A01G002300;TraesCS1B01G001600;TraesCS1D01G004400	Balanced	TraesCS1A01G002300;TraesCS1B01G001600;TraesCS1D01G004400	Balanced	TraesCS1A01G002300;TraesCS1B01G001600;TraesCS1D01G004400	Balanced	TraesCS1A01G002300;TraesCS1B01G001600;TraesCS1D01G004400	Balanced	TraesCS1A01G002300;TraesCS1B01G001600;TraesCS1D01G004400	Balanced	TraesCS1A01G002300;TraesCS1B01G001600;TraesCS1D01G004400	Balanced
TraesCS1A01G002500;TraesCS1B01G001800;TraesCS1D01G004700	Balanced	TraesCS1A01G002500;TraesCS1B01G001800;TraesCS1D01G004700	Balanced	TraesCS1A01G002500;TraesCS1B01G001800;TraesCS1D01G004700	Balanced	TraesCS1A01G002500;TraesCS1B01G001800;TraesCS1D01G004700	Balanced	TraesCS1A01G002500;TraesCS1B01G001800;TraesCS1D01G004700	Balanced	TraesCS1A01G002500;TraesCS1B01G001800;TraesCS1D01G004700	Balanced	TraesCS1A01G002500;TraesCS1B01G001800;TraesCS1D01G004700	Balanced	TraesCS1A01G002500;TraesCS1B01G001800;TraesCS1D01G004700	Balanced
TraesCS1A01G002700;TraesCS1B01G002000;TraesCS1D01G004900	Balanced	TraesCS1A01G002700;TraesCS1B01G002000;TraesCS1D01G004900	Balanced	TraesCS1A01G002700;TraesCS1B01G002000;TraesCS1D01G004900	Balanced	TraesCS1A01G002700;TraesCS1B01G002000;TraesCS1D01G004900	Balanced	TraesCS1A01G002700;TraesCS1B01G002000;TraesCS1D01G004900	Balanced	TraesCS1A01G002700;TraesCS1B01G002000;TraesCS1D01G004900	Balanced	TraesCS1A01G002700;TraesCS1B01G002000;TraesCS1D01G004900	Balanced	TraesCS1A01G002700;TraesCS1B01G002000;TraesCS1D01G004900	Balanced
TraesCS1A01G004200;TraesCS1B01G005600;TraesCS1D01G003300	Balanced	TraesCS1A01G004200;TraesCS1B01G005600;TraesCS1D01G003300	B dominant	TraesCS1A01G004200;TraesCS1B01G005600;TraesCS1D01G003300	Balanced	TraesCS1A01G004200;TraesCS1B01G005600;TraesCS1D01G003300	Balanced	TraesCS1A01G004200;TraesCS1B01G005600;TraesCS1D01G003300	Balanced	TraesCS1A01G004200;TraesCS1B01G005600;TraesCS1D01G003300	Balanced	TraesCS1A01G004200;TraesCS1B01G005600;TraesCS1D01G003300	B dominant	TraesCS1A01G004200;TraesCS1B01G005600;TraesCS1D01G003300	Balanced
TraesCS1A01G005500;TraesCS1B01G007700;TraesCS1D01G002200	Balanced	TraesCS1A01G005500;TraesCS1B01G007700;TraesCS1D01G002200	Balanced	TraesCS1A01G005500;TraesCS1B01G007700;TraesCS1D01G002200	Balanced	TraesCS1A01G005500;TraesCS1B01G007700;TraesCS1D01G002200	Balanced	TraesCS1A01G005500;TraesCS1B01G007700;TraesCS1D01G002200	Balanced	TraesCS1A01G005500;TraesCS1B01G007700;TraesCS1D01G002200	Balanced	TraesCS1A01G005500;TraesCS1B01G007700;TraesCS1D01G002200	Balanced	TraesCS1A01G005500;TraesCS1B01G007700;TraesCS1D01G002200	Balanced
TraesCS1A01G005600;TraesCS1B01G007800;TraesCS1D01G002300	Balanced	TraesCS1A01G005600;TraesCS1B01G007800;TraesCS1D01G002300	Balanced	TraesCS1A01G005600;TraesCS1B01G007800;TraesCS1D01G002300	Balanced	TraesCS1A01G005600;TraesCS1B01G007800;TraesCS1D01G002300	Balanced	TraesCS1A01G005600;TraesCS1B01G007800;TraesCS1D01G002300	Balanced	TraesCS1A01G005600;TraesCS1B01G007800;TraesCS1D01G002300	Balanced	TraesCS1A01G005600;TraesCS1B01G007800;TraesCS1D01G002300	Balanced	TraesCS1A01G005600;TraesCS1B01G007800;TraesCS1D01G002300	Balanced
TraesCS1A01G005700;TraesCS1B01G007900;TraesCS1D01G002400	Balanced	TraesCS1A01G005700;TraesCS1B01G007900;TraesCS1D01G002400	Balanced	TraesCS1A01G005700;TraesCS1B01G007900;TraesCS1D01G002400	Balanced	TraesCS1A01G005700;TraesCS1B01G007900;TraesCS1D01G002400	Balanced	TraesCS1A01G005700;TraesCS1B01G007900;TraesCS1D01G002400	Balanced	TraesCS1A01G005700;TraesCS1B01G007900;TraesCS1D01G002400	Balanced	TraesCS1A01G005700;TraesCS1B01G007900;TraesCS1D01G002400	Balanced	TraesCS1A01G005700;TraesCS1B01G007900;TraesCS1D01G002400	Balanced
TraesCS1A01G005800;TraesCS1B01G008000;TraesCS1D01G002500	Balanced	TraesCS1A01G005800;TraesCS1B01G008000;TraesCS1D01G002500	Balanced	TraesCS1A01G005800;TraesCS1B01G008000;TraesCS1D01G002500	Balanced	TraesCS1A01G005800;TraesCS1B01G008000;TraesCS1D01G002500	Balanced	TraesCS1A01G005800;TraesCS1B01G008000;TraesCS1D01G002500	Balanced	TraesCS1A01G005800;TraesCS1B01G008000;TraesCS1D01G002500	Balanced	TraesCS1A01G005800;TraesCS1B01G008000;TraesCS1D01G002500	B dominant	TraesCS1A01G005800;TraesCS1B01G008000;TraesCS1D01G002500	Balanced
TraesCS1A01G005900;TraesCS1B01G008200;TraesCS1D01G002600	Balanced	TraesCS1A01G005900;TraesCS1B01G008200;TraesCS1D01G002600	Balanced	TraesCS1A01G005900;TraesCS1B01G008200;TraesCS1D01G002600	Balanced	TraesCS1A01G005900;TraesCS1B01G008200;TraesCS1D01G002600	Balanced	TraesCS1A01G005900;TraesCS1B01G008200;TraesCS1D01G002600	Balanced	TraesCS1A01G005900;TraesCS1B01G008200;TraesCS1D01G002600	Balanced	TraesCS1A01G005900;TraesCS1B01G008200;TraesCS1D01G002600	Balanced	TraesCS1A01G005900;TraesCS1B01G008200;TraesCS1D01G002600	Balanced
TraesCS1A01G007200;TraesCS1B01G010600;TraesCS1D01G001300	Balanced	TraesCS1A01G007200;TraesCS1B01G010600;TraesCS1D01G001300	Balanced	TraesCS1A01G007200;TraesCS1B01G010600;TraesCS1D01G001300	Balanced	TraesCS1A01G007200;TraesCS1B01G010600;TraesCS1D01G001300	Balanced	TraesCS1A01G007200;TraesCS1B01G010600;TraesCS1D01G001300	Balanced	TraesCS1A01G007200;TraesCS1B01G010600;TraesCS1D01G001300	Balanced	TraesCS1A01G007200;TraesCS1B01G010600;TraesCS1D01G001300	Balanced	TraesCS1A01G007200;TraesCS1B01G010600;TraesCS1D01G001300	Balanced
TraesCS1A01G007500;TraesCS1B01G011100;TraesCS1D01G000800	Balanced	TraesCS1A01G007500;TraesCS1B01G011100;TraesCS1D01G000800	Balanced	TraesCS1A01G007500;TraesCS1B01G011100;TraesCS1D01G000800	Balanced	TraesCS1A01G007500;TraesCS1B01G011100;TraesCS1D01G000800	Balanced	TraesCS1A01G007500;TraesCS1B01G011100;TraesCS1D01G000800	Balanced	TraesCS1A01G007500;TraesCS1B01G011100;TraesCS1D01G000800	Balanced	TraesCS1A01G007500;TraesCS1B01G011100;TraesCS1D01G000800	Balanced	TraesCS1A01G007500;TraesCS1B01G011100;TraesCS1D01G000800	Balanced
TraesCS1A01G007700;TraesCS1B01G011300;TraesCS1D01G000700	Balanced	TraesCS1A01G007700;TraesCS1B01G011300;TraesCS1D01G000700	Balanced	TraesCS1A01G007700;TraesCS1B01G011300;TraesCS1D01G000700	Balanced	TraesCS1A01G007700;TraesCS1B01G011300;TraesCS1D01G000700	Balanced	TraesCS1A01G007700;TraesCS1B01G011300;TraesCS1D01G000700	Balanced	TraesCS1A01G007700;TraesCS1B01G011300;TraesCS1D01G000700	Balanced	TraesCS1A01G007700;TraesCS1B01G011300;TraesCS1D01G000700	Balanced	TraesCS1A01G007700;TraesCS1B01G011300;TraesCS1D01G000700	Balanced
TraesCS1A01G007900;TraesCS1B01G011500;TraesCS1D01G000400	Balanced	TraesCS1A01G007900;TraesCS1B01G011500;TraesCS1D01G000400	Balanced	TraesCS1A01G007900;TraesCS1B01G011500;TraesCS1D01G000400	Balanced	TraesCS1A01G007900;TraesCS1B01G011500;TraesCS1D01G000400	Balanced	TraesCS1A01G007900;TraesCS1B01G011500;TraesCS1D01G000400	Balanced	TraesCS1A01G007900;TraesCS1B01G011500;TraesCS1D01G000400	Balanced	TraesCS1A01G007900;TraesCS1B01G011500;TraesCS1D01G000400	B dominant	TraesCS1A01G007900;TraesCS1B01G011500;TraesCS1D01G000400	Balanced
TraesCS1A01G009000;TraesCS1B01G013900;TraesCS1D01G007800	Balanced	TraesCS1A01G009000;TraesCS1B01G013900;TraesCS1D01G007800	Balanced	TraesCS1A01G009000;TraesCS1B01G013900;TraesCS1D01G007800	Balanced	TraesCS1A01G009000;TraesCS1B01G013900;TraesCS1D01G007800	Balanced	TraesCS1A01G009000;TraesCS1B01G013900;TraesCS1D01G007800	B dominant	TraesCS1A01G009000;TraesCS1B01G013900;TraesCS1D01G007800	Balanced	TraesCS1A01G009000;TraesCS1B01G013900;TraesCS1D01G007800	Balanced	TraesCS1A01G009000;TraesCS1B01G013900;TraesCS1D01G007800	Balanced
TraesCS1A01G011200;TraesCS1B01G037900;TraesCS1D01G010000	Balanced	TraesCS1A01G011200;TraesCS1B01G037900;TraesCS1D01G010000	Balanced	TraesCS1A01G011200;TraesCS1B01G037900;TraesCS1D01G010000	Balanced	TraesCS1A01G011200;TraesCS1B01G037900;TraesCS1D01G010000	Balanced	TraesCS1A01G011200;TraesCS1B01G037900;TraesCS1D01G010000	Balanced	TraesCS1A01G011200;TraesCS1B01G037900;TraesCS1D01G010000	Balanced	TraesCS1A01G011200;TraesCS1B01G037900;TraesCS1D01G010000	Balanced	TraesCS1A01G011200;TraesCS1B01G037900;TraesCS1D01G010000	Balanced
TraesCS1A01G012400;TraesCS7B01G243900;TraesCS1D01G012200	Balanced	TraesCS1A01G012400;TraesCS7B01G243900;TraesCS1D01G012200	D suppressed	TraesCS1A01G012400;TraesCS7B01G243900;TraesCS1D01G012200	D suppressed	TraesCS1A01G012400;TraesCS7B01G243900;TraesCS1D01G012200	D suppressed	TraesCS1A01G012400;TraesCS7B01G243900;TraesCS1D01G012200	Balanced	TraesCS1A01G012400;TraesCS7B01G243900;TraesCS1D01G012200	Balanced	TraesCS1A01G012400;TraesCS7B01G243900;TraesCS1D01G012200	Balanced	TraesCS1A01G012400;TraesCS7B01G243900;TraesCS1D01G012200	D suppressed
TraesCS1A01G012500;TraesCS1B01G017200;TraesCS1D01G010700	Balanced	TraesCS1A01G012500;TraesCS1B01G017200;TraesCS1D01G010700	Balanced	TraesCS1A01G012500;TraesCS1B01G017200;TraesCS1D01G010700	Balanced	TraesCS1A01G012500;TraesCS1B01G017200;TraesCS1D01G010700	Balanced	TraesCS1A01G012500;TraesCS1B01G017200;TraesCS1D01G010700	Balanced	TraesCS1A01G012500;TraesCS1B01G017200;TraesCS1D01G010700	Balanced	TraesCS1A01G012500;TraesCS1B01G017200;TraesCS1D01G010700	Balanced	TraesCS1A01G012500;TraesCS1B01G017200;TraesCS1D01G010700	Balanced
TraesCS1A01G013700;TraesCS1B01G017900;TraesCS1D01G011600	Balanced	TraesCS1A01G013700;TraesCS1B01G017900;TraesCS1D01G011600	Balanced	TraesCS1A01G013700;TraesCS1B01G017900;TraesCS1D01G011600	Balanced	TraesCS1A01G013700;TraesCS1B01G017900;TraesCS1D01G011600	Balanced	TraesCS1A01G013700;TraesCS1B01G017900;TraesCS1D01G011600	Balanced	TraesCS1A01G013700;TraesCS1B01G017900;TraesCS1D01G011600	Balanced	TraesCS1A01G013700;TraesCS1B01G017900;TraesCS1D01G011600	Balanced	TraesCS1A01G013700;TraesCS1B01G017900;TraesCS1D01G011600	Balanced
TraesCS1A01G013800;TraesCS1B01G017800;TraesCS1D01G011700	Balanced	TraesCS1A01G013800;TraesCS1B01G017800;TraesCS1D01G011700	Balanced	TraesCS1A01G013800;TraesCS1B01G017800;TraesCS1D01G011700	Balanced	TraesCS1A01G013800;TraesCS1B01G017800;TraesCS1D01G011700	Balanced	TraesCS1A01G013800;TraesCS1B01G017800;TraesCS1D01G011700	Balanced	TraesCS1A01G013800;TraesCS1B01G017800;TraesCS1D01G011700	Balanced	TraesCS1A01G013800;TraesCS1B01G017800;TraesCS1D01G011700	Balanced	TraesCS1A01G013800;TraesCS1B01G017800;TraesCS1D01G011700	Balanced
TraesCS1A01G015200;TraesCS1B01G019200;TraesCS1D01G013100	Balanced	TraesCS1A01G015200;TraesCS1B01G019200;TraesCS1D01G013100	Balanced	TraesCS1A01G015200;TraesCS1B01G019200;TraesCS1D01G013100	Balanced	TraesCS1A01G015200;TraesCS1B01G019200;TraesCS1D01G013100	Balanced	TraesCS1A01G015200;TraesCS1B01G019200;TraesCS1D01G013100	Balanced	TraesCS1A01G015200;TraesCS1B01G019200;TraesCS1D01G013100	Balanced	TraesCS1A01G015200;TraesCS1B01G019200;TraesCS1D01G013100	Balanced	TraesCS1A01G015200;TraesCS1B01G019200;TraesCS1D01G013100	Balanced
TraesCS1A01G015300;TraesCS1B01G019100;TraesCS1D01G013200	Balanced	TraesCS1A01G015300;TraesCS1B01G019100;TraesCS1D01G013200	Balanced	TraesCS1A01G015300;TraesCS1B01G019100;TraesCS1D01G013200	Balanced	TraesCS1A01G015300;TraesCS1B01G019100;TraesCS1D01G013200	Balanced	TraesCS1A01G015300;TraesCS1B01G019100;TraesCS1D01G013200	Balanced	TraesCS1A01G015300;TraesCS1B01G019100;TraesCS1D01G013200	Balanced	TraesCS1A01G015300;TraesCS1B01G019100;TraesCS1D01G013200	Balanced	TraesCS1A01G015300;TraesCS1B01G019100;TraesCS1D01G013200	Balanced
TraesCS1A01G015400;TraesCS1B01G018900;TraesCS1D01G013300	Balanced	TraesCS1A01G015400;TraesCS1B01G018900;TraesCS1D01G013300	Balanced	TraesCS1A01G015400;TraesCS1B01G018900;TraesCS1D01G013300	Balanced	TraesCS1A01G015400;TraesCS1B01G018900;TraesCS1D01G013300	Balanced	TraesCS1A01G015400;TraesCS1B01G018900;TraesCS1D01G013300	Balanced	TraesCS1A01G015400;TraesCS1B01G018900;TraesCS1D01G013300	Balanced	TraesCS1A01G015400;TraesCS1B01G018900;TraesCS1D01G013300	Balanced	TraesCS1A01G015400;TraesCS1B01G018900;TraesCS1D01G013300	Balanced
TraesCS1A01G017000;TraesCS1B01G021200;TraesCS1D01G016600	Balanced	TraesCS1A01G017000;TraesCS1B01G021200;TraesCS1D01G016600	Balanced	TraesCS1A01G017000;TraesCS1B01G021200;TraesCS1D01G016600	Balanced	TraesCS1A01G017000;TraesCS1B01G021200;TraesCS1D01G016600	Balanced	TraesCS1A01G017000;TraesCS1B01G021200;TraesCS1D01G016600	Balanced	TraesCS1A01G017000;TraesCS1B01G021200;TraesCS1D01G016600	Balanced	TraesCS1A01G017000;TraesCS1B01G021200;TraesCS1D01G016600	Balanced	TraesCS1A01G017000;TraesCS1B01G021200;TraesCS1D01G016600	Balanced
TraesCS1A01G018700;TraesCS1B01G022500;TraesCS1D01G018100	Balanced	TraesCS1A01G018700;TraesCS1B01G022500;TraesCS1D01G018100	Balanced	TraesCS1A01G018700;TraesCS1B01G022500;TraesCS1D01G018100	Balanced	TraesCS1A01G018700;TraesCS1B01G022500;TraesCS1D01G018100	Balanced	TraesCS1A01G018700;TraesCS1B01G022500;TraesCS1D01G018100	D suppressed	TraesCS1A01G018700;TraesCS1B01G022500;TraesCS1D01G018100	Balanced	TraesCS1A01G018700;TraesCS1B01G022500;TraesCS1D01G018100	Balanced	TraesCS1A01G018700;TraesCS1B01G022500;TraesCS1D01G018100	D dominant
TraesCS1A01G018900;TraesCS1B01G022700;TraesCS1D01G018200	Balanced	TraesCS1A01G018900;TraesCS1B01G022700;TraesCS1D01G018200	Balanced	TraesCS1A01G018900;TraesCS1B01G022700;TraesCS1D01G018200	Balanced	TraesCS1A01G018900;TraesCS1B01G022700;TraesCS1D01G018200	Balanced	TraesCS1A01G018900;TraesCS1B01G022700;TraesCS1D01G018200	Balanced	TraesCS1A01G018900;TraesCS1B01G022700;TraesCS1D01G018200	Balanced	TraesCS1A01G018900;TraesCS1B01G022700;TraesCS1D01G018200	Balanced	TraesCS1A01G018900;TraesCS1B01G022700;TraesCS1D01G018200	Balanced
TraesCS1A01G019200;TraesCS1B01G022900;TraesCS1D01G018400	Balanced	TraesCS1A01G019200;TraesCS1B01G022900;TraesCS1D01G018400	Balanced	TraesCS1A01G019200;TraesCS1B01G022900;TraesCS1D01G018400	Balanced	TraesCS1A01G019200;TraesCS1B01G022900;TraesCS1D01G018400	Balanced	TraesCS1A01G019200;TraesCS1B01G022900;TraesCS1D01G018400	Balanced	TraesCS1A01G019200;TraesCS1B01G022900;TraesCS1D01G018400	Balanced	TraesCS1A01G019200;TraesCS1B01G022900;TraesCS1D01G018400	Balanced	TraesCS1A01G019200;TraesCS1B01G022900;TraesCS1D01G018400	Balanced
TraesCS1A01G020300;TraesCS1B01G024300;TraesCS1D01G019800	Balanced	TraesCS1A01G020300;TraesCS1B01G024300;TraesCS1D01G019800	Balanced	TraesCS1A01G020300;TraesCS1B01G024300;TraesCS1D01G019800	Balanced	TraesCS1A01G020300;TraesCS1B01G024300;TraesCS1D01G019800	Balanced	TraesCS1A01G020300;TraesCS1B01G024300;TraesCS1D01G019800	Balanced	TraesCS1A01G020300;TraesCS1B01G024300;TraesCS1D01G019800	Balanced	TraesCS1A01G020300;TraesCS1B01G024300;TraesCS1D01G019800	Balanced	TraesCS1A01G020300;TraesCS1B01G024300;TraesCS1D01G019800	B dominant
TraesCS1A01G020400;TraesCS1B01G024400;TraesCS1D01G019900	Balanced	TraesCS1A01G020400;TraesCS1B01G024400;TraesCS1D01G019900	Balanced	TraesCS1A01G020400;TraesCS1B01G024400;TraesCS1D01G019900	Balanced	TraesCS1A01G020400;TraesCS1B01G024400;TraesCS1D01G019900	Balanced	TraesCS1A01G020400;TraesCS1B01G024400;TraesCS1D01G019900	Balanced	TraesCS1A01G020400;TraesCS1B01G024400;TraesCS1D01G019900	Balanced	TraesCS1A01G020400;TraesCS1B01G024400;TraesCS1D01G019900	Balanced	TraesCS1A01G020400;TraesCS1B01G024400;TraesCS1D01G019900	Balanced
TraesCS1A01G020600;TraesCS1B01G024600;TraesCS1D01G020100	Balanced	TraesCS1A01G020600;TraesCS1B01G024600;TraesCS1D01G020100	Balanced	TraesCS1A01G020600;TraesCS1B01G024600;TraesCS1D01G020100	Balanced	TraesCS1A01G020600;TraesCS1B01G024600;TraesCS1D01G020100	Balanced	TraesCS1A01G020600;TraesCS1B01G024600;TraesCS1D01G020100	Balanced	TraesCS1A01G020600;TraesCS1B01G024600;TraesCS1D01G020100	Balanced	TraesCS1A01G020600;TraesCS1B01G024600;TraesCS1D01G020100	Balanced	TraesCS1A01G020600;TraesCS1B01G024600;TraesCS1D01G020100	Balanced
TraesCS1A01G022500;TraesCS1B01G028700;TraesCSU01G112700	A dominant	TraesCS1A01G022500;TraesCS1B01G028700;TraesCSU01G112700	A dominant	TraesCS1A01G022500;TraesCS1B01G028700;TraesCSU01G112700	A dominant	TraesCS1A01G022500;TraesCS1B01G028700;TraesCSU01G112700	Balanced	TraesCS1A01G022500;TraesCS1B01G028700;TraesCSU01G112700	A suppressed	TraesCS1A01G022500;TraesCS1B01G028700;TraesCSU01G112700	Balanced	TraesCS1A01G022500;TraesCS1B01G028700;TraesCSU01G112700	Balanced	TraesCS1A01G022500;TraesCS1B01G028700;TraesCSU01G112700	A dominant
TraesCS1A01G023400;TraesCS1B01G029100;TraesCS1D01G022900	Balanced	TraesCS1A01G023400;TraesCS1B01G029100;TraesCS1D01G022900	Balanced	TraesCS1A01G023400;TraesCS1B01G029100;TraesCS1D01G022900	Balanced	TraesCS1A01G023400;TraesCS1B01G029100;TraesCS1D01G022900	Balanced	TraesCS1A01G023400;TraesCS1B01G029100;TraesCS1D01G022900	Balanced	TraesCS1A01G023400;TraesCS1B01G029100;TraesCS1D01G022900	Balanced	TraesCS1A01G023400;TraesCS1B01G029100;TraesCS1D01G022900	Balanced	TraesCS1A01G023400;TraesCS1B01G029100;TraesCS1D01G022900	Balanced
TraesCS1A01G023800;TraesCS1B01G030000;TraesCS1D01G023400	Balanced	TraesCS1A01G023800;TraesCS1B01G030000;TraesCS1D01G023400	Balanced	TraesCS1A01G023800;TraesCS1B01G030000;TraesCS1D01G023400	Balanced	TraesCS1A01G023800;TraesCS1B01G030000;TraesCS1D01G023400	Balanced	TraesCS1A01G023800;TraesCS1B01G030000;TraesCS1D01G023400	Balanced	TraesCS1A01G023800;TraesCS1B01G030000;TraesCS1D01G023400	Balanced	TraesCS1A01G023800;TraesCS1B01G030000;TraesCS1D01G023400	Balanced	TraesCS1A01G023800;TraesCS1B01G030000;TraesCS1D01G023400	Balanced
TraesCS1A01G024200;TraesCS1B01G030500;TraesCS1D01G024300	Balanced	TraesCS1A01G024200;TraesCS1B01G030500;TraesCS1D01G024300	Balanced	TraesCS1A01G024200;TraesCS1B01G030500;TraesCS1D01G024300	Balanced	TraesCS1A01G024200;TraesCS1B01G030500;TraesCS1D01G024300	Balanced	TraesCS1A01G024200;TraesCS1B01G030500;TraesCS1D01G024300	Balanced	TraesCS1A01G024200;TraesCS1B01G030500;TraesCS1D01G024300	Balanced	TraesCS1A01G024200;TraesCS1B01G030500;TraesCS1D01G024300	Balanced	TraesCS1A01G024200;TraesCS1B01G030500;TraesCS1D01G024300	A dominant
TraesCS1A01G024600;TraesCS1B01G031000;TraesCS1D01G024700	Balanced	TraesCS1A01G024600;TraesCS1B01G031000;TraesCS1D01G024700	Balanced	TraesCS1A01G024600;TraesCS1B01G031000;TraesCS1D01G024700	Balanced	TraesCS1A01G024600;TraesCS1B01G031000;TraesCS1D01G024700	Balanced	TraesCS1A01G024600;TraesCS1B01G031000;TraesCS1D01G024700	Balanced	TraesCS1A01G024600;TraesCS1B01G031000;TraesCS1D01G024700	Balanced	TraesCS1A01G024600;TraesCS1B01G031000;TraesCS1D01G024700	Balanced	TraesCS1A01G024600;TraesCS1B01G031000;TraesCS1D01G024700	Balanced
TraesCS1A01G024700;TraesCS1B01G031100;TraesCS1D01G024800	Balanced	TraesCS1A01G024700;TraesCS1B01G031100;TraesCS1D01G024800	Balanced	TraesCS1A01G024700;TraesCS1B01G031100;TraesCS1D01G024800	Balanced	TraesCS1A01G024700;TraesCS1B01G031100;TraesCS1D01G024800	Balanced	TraesCS1A01G024700;TraesCS1B01G031100;TraesCS1D01G024800	Balanced	TraesCS1A01G024700;TraesCS1B01G031100;TraesCS1D01G024800	Balanced	TraesCS1A01G024700;TraesCS1B01G031100;TraesCS1D01G024800	Balanced	TraesCS1A01G024700;TraesCS1B01G031100;TraesCS1D01G024800	Balanced
TraesCS1A01G025100;TraesCS1B01G031500;TraesCS1D01G025100	Balanced	TraesCS1A01G025100;TraesCS1B01G031500;TraesCS1D01G025100	Balanced	TraesCS1A01G025100;TraesCS1B01G031500;TraesCS1D01G025100	Balanced	TraesCS1A01G025100;TraesCS1B01G031500;TraesCS1D01G025100	Balanced	TraesCS1A01G025100;TraesCS1B01G031500;TraesCS1D01G025100	Balanced	TraesCS1A01G025100;TraesCS1B01G031500;TraesCS1D01G025100	Balanced	TraesCS1A01G025100;TraesCS1B01G031500;TraesCS1D01G025100	Balanced	TraesCS1A01G025100;TraesCS1B01G031500;TraesCS1D01G025100	Balanced
TraesCS1A01G025200;TraesCS1B01G031600;TraesCS1D01G025400	Balanced	TraesCS1A01G025200;TraesCS1B01G031600;TraesCS1D01G025400	Balanced	TraesCS1A01G025200;TraesCS1B01G031600;TraesCS1D01G025400	Balanced	TraesCS1A01G025200;TraesCS1B01G031600;TraesCS1D01G025400	Balanced	TraesCS1A01G025200;TraesCS1B01G031600;TraesCS1D01G025400	D dominant	TraesCS1A01G025200;TraesCS1B01G031600;TraesCS1D01G025400	Balanced	TraesCS1A01G025200;TraesCS1B01G031600;TraesCS1D01G025400	Balanced	TraesCS1A01G025200;TraesCS1B01G031600;TraesCS1D01G025400	Balanced
TraesCS1A01G025700;TraesCS1B01G032600;TraesCS1D01G026100	Balanced	TraesCS1A01G025700;TraesCS1B01G032600;TraesCS1D01G026100	Balanced	TraesCS1A01G025700;TraesCS1B01G032600;TraesCS1D01G026100	Balanced	TraesCS1A01G025700;TraesCS1B01G032600;TraesCS1D01G026100	Balanced	TraesCS1A01G025700;TraesCS1B01G032600;TraesCS1D01G026100	Balanced	TraesCS1A01G025700;TraesCS1B01G032600;TraesCS1D01G026100	Balanced	TraesCS1A01G025700;TraesCS1B01G032600;TraesCS1D01G026100	Balanced	TraesCS1A01G025700;TraesCS1B01G032600;TraesCS1D01G026100	Balanced
TraesCS1A01G025900;TraesCS1B01G032500;TraesCS1D01G026200	Balanced	TraesCS1A01G025900;TraesCS1B01G032500;TraesCS1D01G026200	Balanced	TraesCS1A01G025900;TraesCS1B01G032500;TraesCS1D01G026200	Balanced	TraesCS1A01G025900;TraesCS1B01G032500;TraesCS1D01G026200	Balanced	TraesCS1A01G025900;TraesCS1B01G032500;TraesCS1D01G026200	Balanced	TraesCS1A01G025900;TraesCS1B01G032500;TraesCS1D01G026200	Balanced	TraesCS1A01G025900;TraesCS1B01G032500;TraesCS1D01G026200	Balanced	TraesCS1A01G025900;TraesCS1B01G032500;TraesCS1D01G026200	Balanced
TraesCS1A01G027300;TraesCS1B01G033200;TraesCS1D01G026500	Balanced	TraesCS1A01G027300;TraesCS1B01G033200;TraesCS1D01G026500	B dominant	TraesCS1A01G027300;TraesCS1B01G033200;TraesCS1D01G026500	Balanced	TraesCS1A01G027300;TraesCS1B01G033200;TraesCS1D01G026500	Balanced	TraesCS1A01G027300;TraesCS1B01G033200;TraesCS1D01G026500	Balanced	TraesCS1A01G027300;TraesCS1B01G033200;TraesCS1D01G026500	Balanced	TraesCS1A01G027300;TraesCS1B01G033200;TraesCS1D01G026500	Balanced	TraesCS1A01G027300;TraesCS1B01G033200;TraesCS1D01G026500	Balanced
TraesCS1A01G029200;TraesCS1B01G036400;TraesCS1D01G029400	Balanced	TraesCS1A01G029200;TraesCS1B01G036400;TraesCS1D01G029400	Balanced	TraesCS1A01G029200;TraesCS1B01G036400;TraesCS1D01G029400	Balanced	TraesCS1A01G029200;TraesCS1B01G036400;TraesCS1D01G029400	Balanced	TraesCS1A01G029200;TraesCS1B01G036400;TraesCS1D01G029400	Balanced	TraesCS1A01G029200;TraesCS1B01G036400;TraesCS1D01G029400	Balanced	TraesCS1A01G029200;TraesCS1B01G036400;TraesCS1D01G029400	Balanced	TraesCS1A01G029200;TraesCS1B01G036400;TraesCS1D01G029400	Balanced
TraesCS1A01G029300;TraesCS1B01G036500;TraesCS1D01G029500	Balanced	TraesCS1A01G029300;TraesCS1B01G036500;TraesCS1D01G029500	Balanced	TraesCS1A01G029300;TraesCS1B01G036500;TraesCS1D01G029500	Balanced	TraesCS1A01G029300;TraesCS1B01G036500;TraesCS1D01G029500	Balanced	TraesCS1A01G029300;TraesCS1B01G036500;TraesCS1D01G029500	Balanced	TraesCS1A01G029300;TraesCS1B01G036500;TraesCS1D01G029500	Balanced	TraesCS1A01G029300;TraesCS1B01G036500;TraesCS1D01G029500	Balanced	TraesCS1A01G029300;TraesCS1B01G036500;TraesCS1D01G029500	Balanced
TraesCS1A01G029800;TraesCS1B01G036900;TraesCS1D01G030300	Balanced	TraesCS1A01G029800;TraesCS1B01G036900;TraesCS1D01G030300	Balanced	TraesCS1A01G029800;TraesCS1B01G036900;TraesCS1D01G030300	Balanced	TraesCS1A01G029800;TraesCS1B01G036900;TraesCS1D01G030300	Balanced	TraesCS1A01G029800;TraesCS1B01G036900;TraesCS1D01G030300	Balanced	TraesCS1A01G029800;TraesCS1B01G036900;TraesCS1D01G030300	Balanced	TraesCS1A01G029800;TraesCS1B01G036900;TraesCS1D01G030300	Balanced	TraesCS1A01G029800;TraesCS1B01G036900;TraesCS1D01G030300	Balanced
TraesCS1A01G030100;TraesCS1B01G037100;TraesCS1D01G030600	Balanced	TraesCS1A01G030100;TraesCS1B01G037100;TraesCS1D01G030600	Balanced	TraesCS1A01G030100;TraesCS1B01G037100;TraesCS1D01G030600	Balanced	TraesCS1A01G030100;TraesCS1B01G037100;TraesCS1D01G030600	Balanced	TraesCS1A01G030100;TraesCS1B01G037100;TraesCS1D01G030600	Balanced	TraesCS1A01G030100;TraesCS1B01G037100;TraesCS1D01G030600	B dominant	TraesCS1A01G030100;TraesCS1B01G037100;TraesCS1D01G030600	Balanced	TraesCS1A01G030100;TraesCS1B01G037100;TraesCS1D01G030600	Balanced
TraesCS1A01G030500;TraesCS1B01G037600;TraesCS1D01G031400	Balanced	TraesCS1A01G030500;TraesCS1B01G037600;TraesCS1D01G031400	Balanced	TraesCS1A01G030500;TraesCS1B01G037600;TraesCS1D01G031400	Balanced	TraesCS1A01G030500;TraesCS1B01G037600;TraesCS1D01G031400	Balanced	TraesCS1A01G030500;TraesCS1B01G037600;TraesCS1D01G031400	Balanced	TraesCS1A01G030500;TraesCS1B01G037600;TraesCS1D01G031400	Balanced	TraesCS1A01G030500;TraesCS1B01G037600;TraesCS1D01G031400	Balanced	TraesCS1A01G030500;TraesCS1B01G037600;TraesCS1D01G031400	Balanced
TraesCS1A01G030600;TraesCS1B01G037700;TraesCS1D01G031500	Balanced	TraesCS1A01G030600;TraesCS1B01G037700;TraesCS1D01G031500	Balanced	TraesCS1A01G030600;TraesCS1B01G037700;TraesCS1D01G031500	Balanced	TraesCS1A01G030600;TraesCS1B01G037700;TraesCS1D01G031500	Balanced	TraesCS1A01G030600;TraesCS1B01G037700;TraesCS1D01G031500	Balanced	TraesCS1A01G030600;TraesCS1B01G037700;TraesCS1D01G031500	Balanced	TraesCS1A01G030600;TraesCS1B01G037700;TraesCS1D01G031500	Balanced	TraesCS1A01G030600;TraesCS1B01G037700;TraesCS1D01G031500	Balanced
TraesCS1A01G030700;TraesCS1B01G038100;TraesCS1D01G031700	Balanced	TraesCS1A01G030700;TraesCS1B01G038100;TraesCS1D01G031700	Balanced	TraesCS1A01G030700;TraesCS1B01G038100;TraesCS1D01G031700	Balanced	TraesCS1A01G030700;TraesCS1B01G038100;TraesCS1D01G031700	Balanced	TraesCS1A01G030700;TraesCS1B01G038100;TraesCS1D01G031700	Balanced	TraesCS1A01G030700;TraesCS1B01G038100;TraesCS1D01G031700	Balanced	TraesCS1A01G030700;TraesCS1B01G038100;TraesCS1D01G031700	Balanced	TraesCS1A01G030700;TraesCS1B01G038100;TraesCS1D01G031700	Balanced
TraesCS1A01G031200;TraesCS1B01G038800;TraesCS1D01G032600	Balanced	TraesCS1A01G031200;TraesCS1B01G038800;TraesCS1D01G032600	Balanced	TraesCS1A01G031200;TraesCS1B01G038800;TraesCS1D01G032600	Balanced	TraesCS1A01G031200;TraesCS1B01G038800;TraesCS1D01G032600	Balanced	TraesCS1A01G031200;TraesCS1B01G038800;TraesCS1D01G032600	Balanced	TraesCS1A01G031200;TraesCS1B01G038800;TraesCS1D01G032600	Balanced	TraesCS1A01G031200;TraesCS1B01G038800;TraesCS1D01G032600	Balanced	TraesCS1A01G031200;TraesCS1B01G038800;TraesCS1D01G032600	Balanced
TraesCS1A01G031300;TraesCS1B01G038700;TraesCS1D01G032700	Balanced	TraesCS1A01G031300;TraesCS1B01G038700;TraesCS1D01G032700	Balanced	TraesCS1A01G031300;TraesCS1B01G038700;TraesCS1D01G032700	Balanced	TraesCS1A01G031300;TraesCS1B01G038700;TraesCS1D01G032700	Balanced	TraesCS1A01G031300;TraesCS1B01G038700;TraesCS1D01G032700	Balanced	TraesCS1A01G031300;TraesCS1B01G038700;TraesCS1D01G032700	Balanced	TraesCS1A01G031300;TraesCS1B01G038700;TraesCS1D01G032700	Balanced	TraesCS1A01G031300;TraesCS1B01G038700;TraesCS1D01G032700	Balanced
TraesCS1A01G032600;TraesCS1B01G040700;TraesCSU01G005800	D dominant	TraesCS1A01G032600;TraesCS1B01G040700;TraesCSU01G005800	Balanced	TraesCS1A01G032600;TraesCS1B01G040700;TraesCSU01G005800	Balanced	TraesCS1A01G032600;TraesCS1B01G040700;TraesCSU01G005800	Balanced	TraesCS1A01G032600;TraesCS1B01G040700;TraesCSU01G005800	Balanced	TraesCS1A01G032600;TraesCS1B01G040700;TraesCSU01G005800	D dominant	TraesCS1A01G032600;TraesCS1B01G040700;TraesCSU01G005800	Balanced	TraesCS1A01G032600;TraesCS1B01G040700;TraesCSU01G005800	Balanced
TraesCS1A01G032700;TraesCS1B01G040800;TraesCSU01G005900	Balanced	TraesCS1A01G032700;TraesCS1B01G040800;TraesCSU01G005900	Balanced	TraesCS1A01G032700;TraesCS1B01G040800;TraesCSU01G005900	D dominant	TraesCS1A01G032700;TraesCS1B01G040800;TraesCSU01G005900	D dominant	TraesCS1A01G032700;TraesCS1B01G040800;TraesCSU01G005900	Balanced	TraesCS1A01G032700;TraesCS1B01G040800;TraesCSU01G005900	D dominant	TraesCS1A01G032700;TraesCS1B01G040800;TraesCSU01G005900	Balanced	TraesCS1A01G032700;TraesCS1B01G040800;TraesCSU01G005900	Balanced
TraesCS1A01G033000;TraesCS1B01G041300;TraesCS1D01G034200	Balanced	TraesCS1A01G033000;TraesCS1B01G041300;TraesCS1D01G034200	Balanced	TraesCS1A01G033000;TraesCS1B01G041300;TraesCS1D01G034200	Balanced	TraesCS1A01G033000;TraesCS1B01G041300;TraesCS1D01G034200	Balanced	TraesCS1A01G033000;TraesCS1B01G041300;TraesCS1D01G034200	Balanced	TraesCS1A01G033000;TraesCS1B01G041300;TraesCS1D01G034200	Balanced	TraesCS1A01G033000;TraesCS1B01G041300;TraesCS1D01G034200	Balanced	TraesCS1A01G033000;TraesCS1B01G041300;TraesCS1D01G034200	Balanced
TraesCS1A01G033100;TraesCS1B01G041200;TraesCS1D01G034100	Balanced	TraesCS1A01G033100;TraesCS1B01G041200;TraesCS1D01G034100	Balanced	TraesCS1A01G033100;TraesCS1B01G041200;TraesCS1D01G034100	Balanced	TraesCS1A01G033100;TraesCS1B01G041200;TraesCS1D01G034100	Balanced	TraesCS1A01G033100;TraesCS1B01G041200;TraesCS1D01G034100	Balanced	TraesCS1A01G033100;TraesCS1B01G041200;TraesCS1D01G034100	Balanced	TraesCS1A01G033100;TraesCS1B01G041200;TraesCS1D01G034100	Balanced	TraesCS1A01G033100;TraesCS1B01G041200;TraesCS1D01G034100	Balanced
TraesCS1A01G033200;TraesCS1B01G041400;TraesCS1D01G034600	Balanced	TraesCS1A01G033200;TraesCS1B01G041400;TraesCS1D01G034600	Balanced	TraesCS1A01G033200;TraesCS1B01G041400;TraesCS1D01G034600	Balanced	TraesCS1A01G033200;TraesCS1B01G041400;TraesCS1D01G034600	Balanced	TraesCS1A01G033200;TraesCS1B01G041400;TraesCS1D01G034600	Balanced	TraesCS1A01G033200;TraesCS1B01G041400;TraesCS1D01G034600	Balanced	TraesCS1A01G033200;TraesCS1B01G041400;TraesCS1D01G034600	Balanced	TraesCS1A01G033200;TraesCS1B01G041400;TraesCS1D01G034600	Balanced
TraesCS1A01G033300;TraesCS1B01G041900;TraesCS1D01G035000	Balanced	TraesCS1A01G033300;TraesCS1B01G041900;TraesCS1D01G035000	Balanced	TraesCS1A01G033300;TraesCS1B01G041900;TraesCS1D01G035000	Balanced	TraesCS1A01G033300;TraesCS1B01G041900;TraesCS1D01G035000	Balanced	TraesCS1A01G033300;TraesCS1B01G041900;TraesCS1D01G035000	Balanced	TraesCS1A01G033300;TraesCS1B01G041900;TraesCS1D01G035000	Balanced	TraesCS1A01G033300;TraesCS1B01G041900;TraesCS1D01G035000	D suppressed	TraesCS1A01G033300;TraesCS1B01G041900;TraesCS1D01G035000	Balanced
TraesCS1A01G033800;TraesCS1B01G042000;TraesCS1D01G034900	Balanced	TraesCS1A01G033800;TraesCS1B01G042000;TraesCS1D01G034900	Balanced	TraesCS1A01G033800;TraesCS1B01G042000;TraesCS1D01G034900	Balanced	TraesCS1A01G033800;TraesCS1B01G042000;TraesCS1D01G034900	Balanced	TraesCS1A01G033800;TraesCS1B01G042000;TraesCS1D01G034900	Balanced	TraesCS1A01G033800;TraesCS1B01G042000;TraesCS1D01G034900	Balanced	TraesCS1A01G033800;TraesCS1B01G042000;TraesCS1D01G034900	Balanced	TraesCS1A01G033800;TraesCS1B01G042000;TraesCS1D01G034900	Balanced
TraesCS1A01G034300;TraesCS1B01G050200;TraesCS1D01G035300	Balanced	TraesCS1A01G034300;TraesCS1B01G050200;TraesCS1D01G035300	Balanced	TraesCS1A01G034300;TraesCS1B01G050200;TraesCS1D01G035300	Balanced	TraesCS1A01G034300;TraesCS1B01G050200;TraesCS1D01G035300	Balanced	TraesCS1A01G034300;TraesCS1B01G050200;TraesCS1D01G035300	Balanced	TraesCS1A01G034300;TraesCS1B01G050200;TraesCS1D01G035300	Balanced	TraesCS1A01G034300;TraesCS1B01G050200;TraesCS1D01G035300	Balanced	TraesCS1A01G034300;TraesCS1B01G050200;TraesCS1D01G035300	Balanced
TraesCS1A01G034600;TraesCS1B01G050600;TraesCS1D01G036000	Balanced	TraesCS1A01G034600;TraesCS1B01G050600;TraesCS1D01G036000	Balanced	TraesCS1A01G034600;TraesCS1B01G050600;TraesCS1D01G036000	Balanced	TraesCS1A01G034600;TraesCS1B01G050600;TraesCS1D01G036000	Balanced	TraesCS1A01G034600;TraesCS1B01G050600;TraesCS1D01G036000	Balanced	TraesCS1A01G034600;TraesCS1B01G050600;TraesCS1D01G036000	Balanced	TraesCS1A01G034600;TraesCS1B01G050600;TraesCS1D01G036000	Balanced	TraesCS1A01G034600;TraesCS1B01G050600;TraesCS1D01G036000	Balanced
TraesCS1A01G035000;TraesCS1B01G051100;TraesCS1D01G036300	Balanced	TraesCS1A01G035000;TraesCS1B01G051100;TraesCS1D01G036300	Balanced	TraesCS1A01G035000;TraesCS1B01G051100;TraesCS1D01G036300	Balanced	TraesCS1A01G035000;TraesCS1B01G051100;TraesCS1D01G036300	Balanced	TraesCS1A01G035000;TraesCS1B01G051100;TraesCS1D01G036300	Balanced	TraesCS1A01G035000;TraesCS1B01G051100;TraesCS1D01G036300	Balanced	TraesCS1A01G035000;TraesCS1B01G051100;TraesCS1D01G036300	Balanced	TraesCS1A01G035000;TraesCS1B01G051100;TraesCS1D01G036300	Balanced
TraesCS1A01G035300;TraesCS1B01G045100;TraesCS1D01G036800	Balanced	TraesCS1A01G035300;TraesCS1B01G045100;TraesCS1D01G036800	B dominant	TraesCS1A01G035300;TraesCS1B01G045100;TraesCS1D01G036800	Balanced	TraesCS1A01G035300;TraesCS1B01G045100;TraesCS1D01G036800	Balanced	TraesCS1A01G035300;TraesCS1B01G045100;TraesCS1D01G036800	Balanced	TraesCS1A01G035300;TraesCS1B01G045100;TraesCS1D01G036800	Balanced	TraesCS1A01G035300;TraesCS1B01G045100;TraesCS1D01G036800	Balanced	TraesCS1A01G035300;TraesCS1B01G045100;TraesCS1D01G036800	Balanced
TraesCS1A01G036100;TraesCS1B01G046300;TraesCS1D01G037700	Balanced	TraesCS1A01G036100;TraesCS1B01G046300;TraesCS1D01G037700	Balanced	TraesCS1A01G036100;TraesCS1B01G046300;TraesCS1D01G037700	Balanced	TraesCS1A01G036100;TraesCS1B01G046300;TraesCS1D01G037700	Balanced	TraesCS1A01G036100;TraesCS1B01G046300;TraesCS1D01G037700	Balanced	TraesCS1A01G036100;TraesCS1B01G046300;TraesCS1D01G037700	Balanced	TraesCS1A01G036100;TraesCS1B01G046300;TraesCS1D01G037700	A dominant	TraesCS1A01G036100;TraesCS1B01G046300;TraesCS1D01G037700	Balanced
TraesCS1A01G036200;TraesCS1B01G046200;TraesCS1D01G037900	Balanced	TraesCS1A01G036200;TraesCS1B01G046200;TraesCS1D01G037900	Balanced	TraesCS1A01G036200;TraesCS1B01G046200;TraesCS1D01G037900	Balanced	TraesCS1A01G036200;TraesCS1B01G046200;TraesCS1D01G037900	Balanced	TraesCS1A01G036200;TraesCS1B01G046200;TraesCS1D01G037900	Balanced	TraesCS1A01G036200;TraesCS1B01G046200;TraesCS1D01G037900	Balanced	TraesCS1A01G036200;TraesCS1B01G046200;TraesCS1D01G037900	Balanced	TraesCS1A01G036200;TraesCS1B01G046200;TraesCS1D01G037900	Balanced
TraesCS1A01G036300;TraesCS1B01G047000;TraesCS1D01G038000	Balanced	TraesCS1A01G036300;TraesCS1B01G047000;TraesCS1D01G038000	Balanced	TraesCS1A01G036300;TraesCS1B01G047000;TraesCS1D01G038000	Balanced	TraesCS1A01G036300;TraesCS1B01G047000;TraesCS1D01G038000	Balanced	TraesCS1A01G036300;TraesCS1B01G047000;TraesCS1D01G038000	Balanced	TraesCS1A01G036300;TraesCS1B01G047000;TraesCS1D01G038000	Balanced	TraesCS1A01G036300;TraesCS1B01G047000;TraesCS1D01G038000	Balanced	TraesCS1A01G036300;TraesCS1B01G047000;TraesCS1D01G038000	Balanced
TraesCS1A01G037400;TraesCS1B01G047900;TraesCS1D01G039000	Balanced	TraesCS1A01G037400;TraesCS1B01G047900;TraesCS1D01G039000	Balanced	TraesCS1A01G037400;TraesCS1B01G047900;TraesCS1D01G039000	Balanced	TraesCS1A01G037400;TraesCS1B01G047900;TraesCS1D01G039000	Balanced	TraesCS1A01G037400;TraesCS1B01G047900;TraesCS1D01G039000	Balanced	TraesCS1A01G037400;TraesCS1B01G047900;TraesCS1D01G039000	Balanced	TraesCS1A01G037400;TraesCS1B01G047900;TraesCS1D01G039000	Balanced	TraesCS1A01G037400;TraesCS1B01G047900;TraesCS1D01G039000	Balanced
TraesCS1A01G037900;TraesCS1B01G048800;TraesCS1D01G039600	Balanced	TraesCS1A01G037900;TraesCS1B01G048800;TraesCS1D01G039600	Balanced	TraesCS1A01G037900;TraesCS1B01G048800;TraesCS1D01G039600	Balanced	TraesCS1A01G037900;TraesCS1B01G048800;TraesCS1D01G039600	Balanced	TraesCS1A01G037900;TraesCS1B01G048800;TraesCS1D01G039600	B suppressed	TraesCS1A01G037900;TraesCS1B01G048800;TraesCS1D01G039600	Balanced	TraesCS1A01G037900;TraesCS1B01G048800;TraesCS1D01G039600	Balanced	TraesCS1A01G037900;TraesCS1B01G048800;TraesCS1D01G039600	Balanced
TraesCS1A01G038300;TraesCS1B01G049200;TraesCS1D01G040000	Balanced	TraesCS1A01G038300;TraesCS1B01G049200;TraesCS1D01G040000	Balanced	TraesCS1A01G038300;TraesCS1B01G049200;TraesCS1D01G040000	Balanced	TraesCS1A01G038300;TraesCS1B01G049200;TraesCS1D01G040000	Balanced	TraesCS1A01G038300;TraesCS1B01G049200;TraesCS1D01G040000	Balanced	TraesCS1A01G038300;TraesCS1B01G049200;TraesCS1D01G040000	Balanced	TraesCS1A01G038300;TraesCS1B01G049200;TraesCS1D01G040000	Balanced	TraesCS1A01G038300;TraesCS1B01G049200;TraesCS1D01G040000	B dominant
TraesCS1A01G038400;TraesCS1B01G049300;TraesCS1D01G040100	Balanced	TraesCS1A01G038400;TraesCS1B01G049300;TraesCS1D01G040100	Balanced	TraesCS1A01G038400;TraesCS1B01G049300;TraesCS1D01G040100	Balanced	TraesCS1A01G038400;TraesCS1B01G049300;TraesCS1D01G040100	Balanced	TraesCS1A01G038400;TraesCS1B01G049300;TraesCS1D01G040100	Balanced	TraesCS1A01G038400;TraesCS1B01G049300;TraesCS1D01G040100	Balanced	TraesCS1A01G038400;TraesCS1B01G049300;TraesCS1D01G040100	Balanced	TraesCS1A01G038400;TraesCS1B01G049300;TraesCS1D01G040100	Balanced
TraesCS1A01G039100;TraesCS1B01G051600;TraesCS1D01G040700	Balanced	TraesCS1A01G039100;TraesCS1B01G051600;TraesCS1D01G040700	Balanced	TraesCS1A01G039100;TraesCS1B01G051600;TraesCS1D01G040700	A suppressed	TraesCS1A01G039100;TraesCS1B01G051600;TraesCS1D01G040700	Balanced	TraesCS1A01G039100;TraesCS1B01G051600;TraesCS1D01G040700	Balanced	TraesCS1A01G039100;TraesCS1B01G051600;TraesCS1D01G040700	Balanced	TraesCS1A01G039100;TraesCS1B01G051600;TraesCS1D01G040700	Balanced	TraesCS1A01G039100;TraesCS1B01G051600;TraesCS1D01G040700	A suppressed
TraesCS1A01G039200;TraesCS1B01G051700;TraesCS1D01G040800	Balanced	TraesCS1A01G039200;TraesCS1B01G051700;TraesCS1D01G040800	Balanced	TraesCS1A01G039200;TraesCS1B01G051700;TraesCS1D01G040800	Balanced	TraesCS1A01G039200;TraesCS1B01G051700;TraesCS1D01G040800	Balanced	TraesCS1A01G039200;TraesCS1B01G051700;TraesCS1D01G040800	Balanced	TraesCS1A01G039200;TraesCS1B01G051700;TraesCS1D01G040800	Balanced	TraesCS1A01G039200;TraesCS1B01G051700;TraesCS1D01G040800	Balanced	TraesCS1A01G039200;TraesCS1B01G051700;TraesCS1D01G040800	Balanced
TraesCS1A01G039400;TraesCS1B01G052400;TraesCSU01G006400	Balanced	TraesCS1A01G039400;TraesCS1B01G052400;TraesCSU01G006400	Balanced	TraesCS1A01G039400;TraesCS1B01G052400;TraesCSU01G006400	Balanced	TraesCS1A01G039400;TraesCS1B01G052400;TraesCSU01G006400	Balanced	TraesCS1A01G039400;TraesCS1B01G052400;TraesCSU01G006400	Balanced	TraesCS1A01G039400;TraesCS1B01G052400;TraesCSU01G006400	Balanced	TraesCS1A01G039400;TraesCS1B01G052400;TraesCSU01G006400	Balanced	TraesCS1A01G039400;TraesCS1B01G052400;TraesCSU01G006400	Balanced
TraesCS1A01G039800;TraesCS1B01G052800;TraesCS1D01G042100	Balanced	TraesCS1A01G039800;TraesCS1B01G052800;TraesCS1D01G042100	Balanced	TraesCS1A01G039800;TraesCS1B01G052800;TraesCS1D01G042100	Balanced	TraesCS1A01G039800;TraesCS1B01G052800;TraesCS1D01G042100	Balanced	TraesCS1A01G039800;TraesCS1B01G052800;TraesCS1D01G042100	Balanced	TraesCS1A01G039800;TraesCS1B01G052800;TraesCS1D01G042100	Balanced	TraesCS1A01G039800;TraesCS1B01G052800;TraesCS1D01G042100	Balanced	TraesCS1A01G039800;TraesCS1B01G052800;TraesCS1D01G042100	D dominant
TraesCS1A01G040400;TraesCS1B01G053400;TraesCS1D01G041400	Balanced	TraesCS1A01G040400;TraesCS1B01G053400;TraesCS1D01G041400	Balanced	TraesCS1A01G040400;TraesCS1B01G053400;TraesCS1D01G041400	Balanced	TraesCS1A01G040400;TraesCS1B01G053400;TraesCS1D01G041400	Balanced	TraesCS1A01G040400;TraesCS1B01G053400;TraesCS1D01G041400	Balanced	TraesCS1A01G040400;TraesCS1B01G053400;TraesCS1D01G041400	Balanced	TraesCS1A01G040400;TraesCS1B01G053400;TraesCS1D01G041400	Balanced	TraesCS1A01G040400;TraesCS1B01G053400;TraesCS1D01G041400	Balanced
TraesCS1A01G040500;TraesCS1B01G053500;TraesCS1D01G041300	Balanced	TraesCS1A01G040500;TraesCS1B01G053500;TraesCS1D01G041300	Balanced	TraesCS1A01G040500;TraesCS1B01G053500;TraesCS1D01G041300	Balanced	TraesCS1A01G040500;TraesCS1B01G053500;TraesCS1D01G041300	Balanced	TraesCS1A01G040500;TraesCS1B01G053500;TraesCS1D01G041300	Balanced	TraesCS1A01G040500;TraesCS1B01G053500;TraesCS1D01G041300	Balanced	TraesCS1A01G040500;TraesCS1B01G053500;TraesCS1D01G041300	Balanced	TraesCS1A01G040500;TraesCS1B01G053500;TraesCS1D01G041300	Balanced
TraesCS1A01G040600;TraesCS1B01G053600;TraesCS1D01G041200	Balanced	TraesCS1A01G040600;TraesCS1B01G053600;TraesCS1D01G041200	Balanced	TraesCS1A01G040600;TraesCS1B01G053600;TraesCS1D01G041200	Balanced	TraesCS1A01G040600;TraesCS1B01G053600;TraesCS1D01G041200	Balanced	TraesCS1A01G040600;TraesCS1B01G053600;TraesCS1D01G041200	Balanced	TraesCS1A01G040600;TraesCS1B01G053600;TraesCS1D01G041200	Balanced	TraesCS1A01G040600;TraesCS1B01G053600;TraesCS1D01G041200	Balanced	TraesCS1A01G040600;TraesCS1B01G053600;TraesCS1D01G041200	Balanced
TraesCS1A01G041400;TraesCS1B01G034000;TraesCS1D01G027400	Balanced	TraesCS1A01G041400;TraesCS1B01G034000;TraesCS1D01G027400	Balanced	TraesCS1A01G041400;TraesCS1B01G034000;TraesCS1D01G027400	Balanced	TraesCS1A01G041400;TraesCS1B01G034000;TraesCS1D01G027400	Balanced	TraesCS1A01G041400;TraesCS1B01G034000;TraesCS1D01G027400	Balanced	TraesCS1A01G041400;TraesCS1B01G034000;TraesCS1D01G027400	Balanced	TraesCS1A01G041400;TraesCS1B01G034000;TraesCS1D01G027400	Balanced	TraesCS1A01G041400;TraesCS1B01G034000;TraesCS1D01G027400	Balanced
TraesCS1A01G041600;TraesCS1B01G033800;TraesCS1D01G027300	Balanced	TraesCS1A01G041600;TraesCS1B01G033800;TraesCS1D01G027300	Balanced	TraesCS1A01G041600;TraesCS1B01G033800;TraesCS1D01G027300	Balanced	TraesCS1A01G041600;TraesCS1B01G033800;TraesCS1D01G027300	Balanced	TraesCS1A01G041600;TraesCS1B01G033800;TraesCS1D01G027300	Balanced	TraesCS1A01G041600;TraesCS1B01G033800;TraesCS1D01G027300	Balanced	TraesCS1A01G041600;TraesCS1B01G033800;TraesCS1D01G027300	Balanced	TraesCS1A01G041600;TraesCS1B01G033800;TraesCS1D01G027300	D dominant
TraesCS1A01G042700;TraesCS1B01G055200;TraesCS1D01G043300	Balanced	TraesCS1A01G042700;TraesCS1B01G055200;TraesCS1D01G043300	Balanced	TraesCS1A01G042700;TraesCS1B01G055200;TraesCS1D01G043300	Balanced	TraesCS1A01G042700;TraesCS1B01G055200;TraesCS1D01G043300	Balanced	TraesCS1A01G042700;TraesCS1B01G055200;TraesCS1D01G043300	Balanced	TraesCS1A01G042700;TraesCS1B01G055200;TraesCS1D01G043300	Balanced	TraesCS1A01G042700;TraesCS1B01G055200;TraesCS1D01G043300	Balanced	TraesCS1A01G042700;TraesCS1B01G055200;TraesCS1D01G043300	Balanced
TraesCS1A01G042800;TraesCS1B01G055600;TraesCS1D01G043200	Balanced	TraesCS1A01G042800;TraesCS1B01G055600;TraesCS1D01G043200	Balanced	TraesCS1A01G042800;TraesCS1B01G055600;TraesCS1D01G043200	Balanced	TraesCS1A01G042800;TraesCS1B01G055600;TraesCS1D01G043200	Balanced	TraesCS1A01G042800;TraesCS1B01G055600;TraesCS1D01G043200	Balanced	TraesCS1A01G042800;TraesCS1B01G055600;TraesCS1D01G043200	Balanced	TraesCS1A01G042800;TraesCS1B01G055600;TraesCS1D01G043200	Balanced	TraesCS1A01G042800;TraesCS1B01G055600;TraesCS1D01G043200	Balanced
TraesCS1A01G043200;TraesCS1B01G055900;TraesCS1D01G043700	Balanced	TraesCS1A01G043200;TraesCS1B01G055900;TraesCS1D01G043700	Balanced	TraesCS1A01G043200;TraesCS1B01G055900;TraesCS1D01G043700	Balanced	TraesCS1A01G043200;TraesCS1B01G055900;TraesCS1D01G043700	Balanced	TraesCS1A01G043200;TraesCS1B01G055900;TraesCS1D01G043700	Balanced	TraesCS1A01G043200;TraesCS1B01G055900;TraesCS1D01G043700	Balanced	TraesCS1A01G043200;TraesCS1B01G055900;TraesCS1D01G043700	Balanced	TraesCS1A01G043200;TraesCS1B01G055900;TraesCS1D01G043700	Balanced
TraesCS1A01G043400;TraesCS1B01G056400;TraesCS1D01G044000	Balanced	TraesCS1A01G043400;TraesCS1B01G056400;TraesCS1D01G044000	Balanced	TraesCS1A01G043400;TraesCS1B01G056400;TraesCS1D01G044000	Balanced	TraesCS1A01G043400;TraesCS1B01G056400;TraesCS1D01G044000	Balanced	TraesCS1A01G043400;TraesCS1B01G056400;TraesCS1D01G044000	Balanced	TraesCS1A01G043400;TraesCS1B01G056400;TraesCS1D01G044000	Balanced	TraesCS1A01G043400;TraesCS1B01G056400;TraesCS1D01G044000	Balanced	TraesCS1A01G043400;TraesCS1B01G056400;TraesCS1D01G044000	Balanced
TraesCS1A01G043500;TraesCS1B01G056600;TraesCS1D01G044100	Balanced	TraesCS1A01G043500;TraesCS1B01G056600;TraesCS1D01G044100	Balanced	TraesCS1A01G043500;TraesCS1B01G056600;TraesCS1D01G044100	Balanced	TraesCS1A01G043500;TraesCS1B01G056600;TraesCS1D01G044100	Balanced	TraesCS1A01G043500;TraesCS1B01G056600;TraesCS1D01G044100	Balanced	TraesCS1A01G043500;TraesCS1B01G056600;TraesCS1D01G044100	Balanced	TraesCS1A01G043500;TraesCS1B01G056600;TraesCS1D01G044100	Balanced	TraesCS1A01G043500;TraesCS1B01G056600;TraesCS1D01G044100	Balanced
TraesCS1A01G043600;TraesCS1B01G056700;TraesCS1D01G044200	Balanced	TraesCS1A01G043600;TraesCS1B01G056700;TraesCS1D01G044200	Balanced	TraesCS1A01G043600;TraesCS1B01G056700;TraesCS1D01G044200	Balanced	TraesCS1A01G043600;TraesCS1B01G056700;TraesCS1D01G044200	Balanced	TraesCS1A01G043600;TraesCS1B01G056700;TraesCS1D01G044200	Balanced	TraesCS1A01G043600;TraesCS1B01G056700;TraesCS1D01G044200	Balanced	TraesCS1A01G043600;TraesCS1B01G056700;TraesCS1D01G044200	Balanced	TraesCS1A01G043600;TraesCS1B01G056700;TraesCS1D01G044200	Balanced
TraesCS1A01G044500;TraesCS1B01G057800;TraesCS1D01G045100	Balanced	TraesCS1A01G044500;TraesCS1B01G057800;TraesCS1D01G045100	Balanced	TraesCS1A01G044500;TraesCS1B01G057800;TraesCS1D01G045100	Balanced	TraesCS1A01G044500;TraesCS1B01G057800;TraesCS1D01G045100	Balanced	TraesCS1A01G044500;TraesCS1B01G057800;TraesCS1D01G045100	Balanced	TraesCS1A01G044500;TraesCS1B01G057800;TraesCS1D01G045100	Balanced	TraesCS1A01G044500;TraesCS1B01G057800;TraesCS1D01G045100	Balanced	TraesCS1A01G044500;TraesCS1B01G057800;TraesCS1D01G045100	Balanced
TraesCS1A01G044800;TraesCS1B01G058000;TraesCS1D01G045400	Balanced	TraesCS1A01G044800;TraesCS1B01G058000;TraesCS1D01G045400	Balanced	TraesCS1A01G044800;TraesCS1B01G058000;TraesCS1D01G045400	Balanced	TraesCS1A01G044800;TraesCS1B01G058000;TraesCS1D01G045400	Balanced	TraesCS1A01G044800;TraesCS1B01G058000;TraesCS1D01G045400	Balanced	TraesCS1A01G044800;TraesCS1B01G058000;TraesCS1D01G045400	Balanced	TraesCS1A01G044800;TraesCS1B01G058000;TraesCS1D01G045400	Balanced	TraesCS1A01G044800;TraesCS1B01G058000;TraesCS1D01G045400	Balanced
TraesCS1A01G045300;TraesCS1B01G058600;TraesCS1D01G046000	Balanced	TraesCS1A01G045300;TraesCS1B01G058600;TraesCS1D01G046000	Balanced	TraesCS1A01G045300;TraesCS1B01G058600;TraesCS1D01G046000	Balanced	TraesCS1A01G045300;TraesCS1B01G058600;TraesCS1D01G046000	Balanced	TraesCS1A01G045300;TraesCS1B01G058600;TraesCS1D01G046000	Balanced	TraesCS1A01G045300;TraesCS1B01G058600;TraesCS1D01G046000	Balanced	TraesCS1A01G045300;TraesCS1B01G058600;TraesCS1D01G046000	Balanced	TraesCS1A01G045300;TraesCS1B01G058600;TraesCS1D01G046000	Balanced
TraesCS1A01G045400;TraesCS1B01G058700;TraesCS1D01G046100	Balanced	TraesCS1A01G045400;TraesCS1B01G058700;TraesCS1D01G046100	Balanced	TraesCS1A01G045400;TraesCS1B01G058700;TraesCS1D01G046100	Balanced	TraesCS1A01G045400;TraesCS1B01G058700;TraesCS1D01G046100	Balanced	TraesCS1A01G045400;TraesCS1B01G058700;TraesCS1D01G046100	Balanced	TraesCS1A01G045400;TraesCS1B01G058700;TraesCS1D01G046100	Balanced	TraesCS1A01G045400;TraesCS1B01G058700;TraesCS1D01G046100	Balanced	TraesCS1A01G045400;TraesCS1B01G058700;TraesCS1D01G046100	Balanced
TraesCS1A01G045500;TraesCS1B01G058800;TraesCS1D01G046200	Balanced	TraesCS1A01G045500;TraesCS1B01G058800;TraesCS1D01G046200	Balanced	TraesCS1A01G045500;TraesCS1B01G058800;TraesCS1D01G046200	Balanced	TraesCS1A01G045500;TraesCS1B01G058800;TraesCS1D01G046200	Balanced	TraesCS1A01G045500;TraesCS1B01G058800;TraesCS1D01G046200	Balanced	TraesCS1A01G045500;TraesCS1B01G058800;TraesCS1D01G046200	Balanced	TraesCS1A01G045500;TraesCS1B01G058800;TraesCS1D01G046200	Balanced	TraesCS1A01G045500;TraesCS1B01G058800;TraesCS1D01G046200	Balanced
TraesCS1A01G046300;TraesCS1B01G059800;TraesCS1D01G047100	Balanced	TraesCS1A01G046300;TraesCS1B01G059800;TraesCS1D01G047100	Balanced	TraesCS1A01G046300;TraesCS1B01G059800;TraesCS1D01G047100	Balanced	TraesCS1A01G046300;TraesCS1B01G059800;TraesCS1D01G047100	Balanced	TraesCS1A01G046300;TraesCS1B01G059800;TraesCS1D01G047100	Balanced	TraesCS1A01G046300;TraesCS1B01G059800;TraesCS1D01G047100	Balanced	TraesCS1A01G046300;TraesCS1B01G059800;TraesCS1D01G047100	Balanced	TraesCS1A01G046300;TraesCS1B01G059800;TraesCS1D01G047100	Balanced
TraesCS1A01G046500;TraesCS1B01G060000;TraesCS1D01G047400	Balanced	TraesCS1A01G046500;TraesCS1B01G060000;TraesCS1D01G047400	Balanced	TraesCS1A01G046500;TraesCS1B01G060000;TraesCS1D01G047400	Balanced	TraesCS1A01G046500;TraesCS1B01G060000;TraesCS1D01G047400	Balanced	TraesCS1A01G046500;TraesCS1B01G060000;TraesCS1D01G047400	Balanced	TraesCS1A01G046500;TraesCS1B01G060000;TraesCS1D01G047400	Balanced	TraesCS1A01G046500;TraesCS1B01G060000;TraesCS1D01G047400	Balanced	TraesCS1A01G046500;TraesCS1B01G060000;TraesCS1D01G047400	Balanced
TraesCS1A01G046600;TraesCS1B01G060100;TraesCS1D01G047600	Balanced	TraesCS1A01G046600;TraesCS1B01G060100;TraesCS1D01G047600	Balanced	TraesCS1A01G046600;TraesCS1B01G060100;TraesCS1D01G047600	Balanced	TraesCS1A01G046600;TraesCS1B01G060100;TraesCS1D01G047600	Balanced	TraesCS1A01G046600;TraesCS1B01G060100;TraesCS1D01G047600	Balanced	TraesCS1A01G046600;TraesCS1B01G060100;TraesCS1D01G047600	Balanced	TraesCS1A01G046600;TraesCS1B01G060100;TraesCS1D01G047600	Balanced	TraesCS1A01G046600;TraesCS1B01G060100;TraesCS1D01G047600	Balanced
TraesCS1A01G046800;TraesCS1B01G060200;TraesCS1D01G047800	Balanced	TraesCS1A01G046800;TraesCS1B01G060200;TraesCS1D01G047800	Balanced	TraesCS1A01G046800;TraesCS1B01G060200;TraesCS1D01G047800	Balanced	TraesCS1A01G046800;TraesCS1B01G060200;TraesCS1D01G047800	Balanced	TraesCS1A01G046800;TraesCS1B01G060200;TraesCS1D01G047800	Balanced	TraesCS1A01G046800;TraesCS1B01G060200;TraesCS1D01G047800	Balanced	TraesCS1A01G046800;TraesCS1B01G060200;TraesCS1D01G047800	Balanced	TraesCS1A01G046800;TraesCS1B01G060200;TraesCS1D01G047800	Balanced
TraesCS1A01G047000;TraesCS1B01G060700;TraesCS1D01G047900	Balanced	TraesCS1A01G047000;TraesCS1B01G060700;TraesCS1D01G047900	Balanced	TraesCS1A01G047000;TraesCS1B01G060700;TraesCS1D01G047900	Balanced	TraesCS1A01G047000;TraesCS1B01G060700;TraesCS1D01G047900	Balanced	TraesCS1A01G047000;TraesCS1B01G060700;TraesCS1D01G047900	Balanced	TraesCS1A01G047000;TraesCS1B01G060700;TraesCS1D01G047900	Balanced	TraesCS1A01G047000;TraesCS1B01G060700;TraesCS1D01G047900	Balanced	TraesCS1A01G047000;TraesCS1B01G060700;TraesCS1D01G047900	Balanced
TraesCS1A01G047200;TraesCS1B01G061200;TraesCS1D01G048200	Balanced	TraesCS1A01G047200;TraesCS1B01G061200;TraesCS1D01G048200	Balanced	TraesCS1A01G047200;TraesCS1B01G061200;TraesCS1D01G048200	Balanced	TraesCS1A01G047200;TraesCS1B01G061200;TraesCS1D01G048200	Balanced	TraesCS1A01G047200;TraesCS1B01G061200;TraesCS1D01G048200	Balanced	TraesCS1A01G047200;TraesCS1B01G061200;TraesCS1D01G048200	Balanced	TraesCS1A01G047200;TraesCS1B01G061200;TraesCS1D01G048200	Balanced	TraesCS1A01G047200;TraesCS1B01G061200;TraesCS1D01G048200	Balanced
TraesCS1A01G049300;TraesCS1B01G065700;TraesCS1D01G051300	Balanced	TraesCS1A01G049300;TraesCS1B01G065700;TraesCS1D01G051300	Balanced	TraesCS1A01G049300;TraesCS1B01G065700;TraesCS1D01G051300	Balanced	TraesCS1A01G049300;TraesCS1B01G065700;TraesCS1D01G051300	Balanced	TraesCS1A01G049300;TraesCS1B01G065700;TraesCS1D01G051300	Balanced	TraesCS1A01G049300;TraesCS1B01G065700;TraesCS1D01G051300	Balanced	TraesCS1A01G049300;TraesCS1B01G065700;TraesCS1D01G051300	Balanced	TraesCS1A01G049300;TraesCS1B01G065700;TraesCS1D01G051300	Balanced
TraesCS1A01G049500;TraesCS1B01G057200;TraesCS1D01G044800	Balanced	TraesCS1A01G049500;TraesCS1B01G057200;TraesCS1D01G044800	Balanced	TraesCS1A01G049500;TraesCS1B01G057200;TraesCS1D01G044800	Balanced	TraesCS1A01G049500;TraesCS1B01G057200;TraesCS1D01G044800	Balanced	TraesCS1A01G049500;TraesCS1B01G057200;TraesCS1D01G044800	Balanced	TraesCS1A01G049500;TraesCS1B01G057200;TraesCS1D01G044800	Balanced	TraesCS1A01G049500;TraesCS1B01G057200;TraesCS1D01G044800	Balanced	TraesCS1A01G049500;TraesCS1B01G057200;TraesCS1D01G044800	Balanced
TraesCS1A01G049600;TraesCS1B01G066000;TraesCS1D01G052000	Balanced	TraesCS1A01G049600;TraesCS1B01G066000;TraesCS1D01G052000	Balanced	TraesCS1A01G049600;TraesCS1B01G066000;TraesCS1D01G052000	Balanced	TraesCS1A01G049600;TraesCS1B01G066000;TraesCS1D01G052000	Balanced	TraesCS1A01G049600;TraesCS1B01G066000;TraesCS1D01G052000	Balanced	TraesCS1A01G049600;TraesCS1B01G066000;TraesCS1D01G052000	Balanced	TraesCS1A01G049600;TraesCS1B01G066000;TraesCS1D01G052000	Balanced	TraesCS1A01G049600;TraesCS1B01G066000;TraesCS1D01G052000	Balanced
TraesCS1A01G049700;TraesCS1B01G065900;TraesCS1D01G051900	Balanced	TraesCS1A01G049700;TraesCS1B01G065900;TraesCS1D01G051900	Balanced	TraesCS1A01G049700;TraesCS1B01G065900;TraesCS1D01G051900	Balanced	TraesCS1A01G049700;TraesCS1B01G065900;TraesCS1D01G051900	Balanced	TraesCS1A01G049700;TraesCS1B01G065900;TraesCS1D01G051900	Balanced	TraesCS1A01G049700;TraesCS1B01G065900;TraesCS1D01G051900	Balanced	TraesCS1A01G049700;TraesCS1B01G065900;TraesCS1D01G051900	D dominant	TraesCS1A01G049700;TraesCS1B01G065900;TraesCS1D01G051900	Balanced
TraesCS1A01G050100;TraesCS1B01G066400;TraesCS1D01G052200	Balanced	TraesCS1A01G050100;TraesCS1B01G066400;TraesCS1D01G052200	Balanced	TraesCS1A01G050100;TraesCS1B01G066400;TraesCS1D01G052200	Balanced	TraesCS1A01G050100;TraesCS1B01G066400;TraesCS1D01G052200	Balanced	TraesCS1A01G050100;TraesCS1B01G066400;TraesCS1D01G052200	Balanced	TraesCS1A01G050100;TraesCS1B01G066400;TraesCS1D01G052200	Balanced	TraesCS1A01G050100;TraesCS1B01G066400;TraesCS1D01G052200	Balanced	TraesCS1A01G050100;TraesCS1B01G066400;TraesCS1D01G052200	Balanced
TraesCS1A01G050300;TraesCS1B01G066700;TraesCS1D01G052600	Balanced	TraesCS1A01G050300;TraesCS1B01G066700;TraesCS1D01G052600	Balanced	TraesCS1A01G050300;TraesCS1B01G066700;TraesCS1D01G052600	Balanced	TraesCS1A01G050300;TraesCS1B01G066700;TraesCS1D01G052600	Balanced	TraesCS1A01G050300;TraesCS1B01G066700;TraesCS1D01G052600	D suppressed	TraesCS1A01G050300;TraesCS1B01G066700;TraesCS1D01G052600	Balanced	TraesCS1A01G050300;TraesCS1B01G066700;TraesCS1D01G052600	Balanced	TraesCS1A01G050300;TraesCS1B01G066700;TraesCS1D01G052600	Balanced
TraesCS1A01G050400;TraesCS1B01G066900;TraesCS1D01G052700	Balanced	TraesCS1A01G050400;TraesCS1B01G066900;TraesCS1D01G052700	Balanced	TraesCS1A01G050400;TraesCS1B01G066900;TraesCS1D01G052700	Balanced	TraesCS1A01G050400;TraesCS1B01G066900;TraesCS1D01G052700	Balanced	TraesCS1A01G050400;TraesCS1B01G066900;TraesCS1D01G052700	Balanced	TraesCS1A01G050400;TraesCS1B01G066900;TraesCS1D01G052700	Balanced	TraesCS1A01G050400;TraesCS1B01G066900;TraesCS1D01G052700	Balanced	TraesCS1A01G050400;TraesCS1B01G066900;TraesCS1D01G052700	Balanced
TraesCS1A01G051300;TraesCS1B01G068000;TraesCS1D01G053300	Balanced	TraesCS1A01G051300;TraesCS1B01G068000;TraesCS1D01G053300	Balanced	TraesCS1A01G051300;TraesCS1B01G068000;TraesCS1D01G053300	Balanced	TraesCS1A01G051300;TraesCS1B01G068000;TraesCS1D01G053300	Balanced	TraesCS1A01G051300;TraesCS1B01G068000;TraesCS1D01G053300	Balanced	TraesCS1A01G051300;TraesCS1B01G068000;TraesCS1D01G053300	Balanced	TraesCS1A01G051300;TraesCS1B01G068000;TraesCS1D01G053300	Balanced	TraesCS1A01G051300;TraesCS1B01G068000;TraesCS1D01G053300	Balanced
TraesCS1A01G051500;TraesCS1B01G068200;TraesCS1D01G053500	Balanced	TraesCS1A01G051500;TraesCS1B01G068200;TraesCS1D01G053500	Balanced	TraesCS1A01G051500;TraesCS1B01G068200;TraesCS1D01G053500	Balanced	TraesCS1A01G051500;TraesCS1B01G068200;TraesCS1D01G053500	Balanced	TraesCS1A01G051500;TraesCS1B01G068200;TraesCS1D01G053500	Balanced	TraesCS1A01G051500;TraesCS1B01G068200;TraesCS1D01G053500	Balanced	TraesCS1A01G051500;TraesCS1B01G068200;TraesCS1D01G053500	Balanced	TraesCS1A01G051500;TraesCS1B01G068200;TraesCS1D01G053500	Balanced
TraesCS1A01G051700;TraesCS1B01G068500;TraesCS1D01G053700	Balanced	TraesCS1A01G051700;TraesCS1B01G068500;TraesCS1D01G053700	Balanced	TraesCS1A01G051700;TraesCS1B01G068500;TraesCS1D01G053700	Balanced	TraesCS1A01G051700;TraesCS1B01G068500;TraesCS1D01G053700	Balanced	TraesCS1A01G051700;TraesCS1B01G068500;TraesCS1D01G053700	Balanced	TraesCS1A01G051700;TraesCS1B01G068500;TraesCS1D01G053700	Balanced	TraesCS1A01G051700;TraesCS1B01G068500;TraesCS1D01G053700	Balanced	TraesCS1A01G051700;TraesCS1B01G068500;TraesCS1D01G053700	Balanced
TraesCS1A01G051800;TraesCS1B01G068600;TraesCS1D01G053800	Balanced	TraesCS1A01G051800;TraesCS1B01G068600;TraesCS1D01G053800	Balanced	TraesCS1A01G051800;TraesCS1B01G068600;TraesCS1D01G053800	Balanced	TraesCS1A01G051800;TraesCS1B01G068600;TraesCS1D01G053800	Balanced	TraesCS1A01G051800;TraesCS1B01G068600;TraesCS1D01G053800	Balanced	TraesCS1A01G051800;TraesCS1B01G068600;TraesCS1D01G053800	Balanced	TraesCS1A01G051800;TraesCS1B01G068600;TraesCS1D01G053800	Balanced	TraesCS1A01G051800;TraesCS1B01G068600;TraesCS1D01G053800	Balanced
TraesCS1A01G051900;TraesCS1B01G068700;TraesCS1D01G053900	Balanced	TraesCS1A01G051900;TraesCS1B01G068700;TraesCS1D01G053900	Balanced	TraesCS1A01G051900;TraesCS1B01G068700;TraesCS1D01G053900	Balanced	TraesCS1A01G051900;TraesCS1B01G068700;TraesCS1D01G053900	Balanced	TraesCS1A01G051900;TraesCS1B01G068700;TraesCS1D01G053900	Balanced	TraesCS1A01G051900;TraesCS1B01G068700;TraesCS1D01G053900	Balanced	TraesCS1A01G051900;TraesCS1B01G068700;TraesCS1D01G053900	Balanced	TraesCS1A01G051900;TraesCS1B01G068700;TraesCS1D01G053900	Balanced
TraesCS1A01G052200;TraesCS1B01G069300;TraesCS2D01G215400	D dominant	TraesCS1A01G052200;TraesCS1B01G069300;TraesCS2D01G215400	D dominant	TraesCS1A01G052200;TraesCS1B01G069300;TraesCS2D01G215400	Balanced	TraesCS1A01G052200;TraesCS1B01G069300;TraesCS2D01G215400	Balanced	TraesCS1A01G052200;TraesCS1B01G069300;TraesCS2D01G215400	Balanced	TraesCS1A01G052200;TraesCS1B01G069300;TraesCS2D01G215400	Balanced	TraesCS1A01G052200;TraesCS1B01G069300;TraesCS2D01G215400	A suppressed	TraesCS1A01G052200;TraesCS1B01G069300;TraesCS2D01G215400	Balanced
TraesCS1A01G052300;TraesCS1B01G069200;TraesCS1D01G054200	Balanced	TraesCS1A01G052300;TraesCS1B01G069200;TraesCS1D01G054200	Balanced	TraesCS1A01G052300;TraesCS1B01G069200;TraesCS1D01G054200	Balanced	TraesCS1A01G052300;TraesCS1B01G069200;TraesCS1D01G054200	Balanced	TraesCS1A01G052300;TraesCS1B01G069200;TraesCS1D01G054200	Balanced	TraesCS1A01G052300;TraesCS1B01G069200;TraesCS1D01G054200	Balanced	TraesCS1A01G052300;TraesCS1B01G069200;TraesCS1D01G054200	Balanced	TraesCS1A01G052300;TraesCS1B01G069200;TraesCS1D01G054200	Balanced
TraesCS1A01G054000;TraesCS1B01G071200;TraesCS1D01G054900	Balanced	TraesCS1A01G054000;TraesCS1B01G071200;TraesCS1D01G054900	Balanced	TraesCS1A01G054000;TraesCS1B01G071200;TraesCS1D01G054900	Balanced	TraesCS1A01G054000;TraesCS1B01G071200;TraesCS1D01G054900	Balanced	TraesCS1A01G054000;TraesCS1B01G071200;TraesCS1D01G054900	Balanced	TraesCS1A01G054000;TraesCS1B01G071200;TraesCS1D01G054900	Balanced	TraesCS1A01G054000;TraesCS1B01G071200;TraesCS1D01G054900	Balanced	TraesCS1A01G054000;TraesCS1B01G071200;TraesCS1D01G054900	Balanced
TraesCS1A01G054300;TraesCS1B01G071400;TraesCS1D01G055100	Balanced	TraesCS1A01G054300;TraesCS1B01G071400;TraesCS1D01G055100	Balanced	TraesCS1A01G054300;TraesCS1B01G071400;TraesCS1D01G055100	Balanced	TraesCS1A01G054300;TraesCS1B01G071400;TraesCS1D01G055100	Balanced	TraesCS1A01G054300;TraesCS1B01G071400;TraesCS1D01G055100	Balanced	TraesCS1A01G054300;TraesCS1B01G071400;TraesCS1D01G055100	Balanced	TraesCS1A01G054300;TraesCS1B01G071400;TraesCS1D01G055100	Balanced	TraesCS1A01G054300;TraesCS1B01G071400;TraesCS1D01G055100	Balanced
TraesCS1A01G054400;TraesCS1B01G071500;TraesCS1D01G055200	Balanced	TraesCS1A01G054400;TraesCS1B01G071500;TraesCS1D01G055200	Balanced	TraesCS1A01G054400;TraesCS1B01G071500;TraesCS1D01G055200	Balanced	TraesCS1A01G054400;TraesCS1B01G071500;TraesCS1D01G055200	Balanced	TraesCS1A01G054400;TraesCS1B01G071500;TraesCS1D01G055200	Balanced	TraesCS1A01G054400;TraesCS1B01G071500;TraesCS1D01G055200	Balanced	TraesCS1A01G054400;TraesCS1B01G071500;TraesCS1D01G055200	Balanced	TraesCS1A01G054400;TraesCS1B01G071500;TraesCS1D01G055200	Balanced
TraesCS1A01G054900;TraesCS1B01G071700;TraesCS1D01G055600	Balanced	TraesCS1A01G054900;TraesCS1B01G071700;TraesCS1D01G055600	Balanced	TraesCS1A01G054900;TraesCS1B01G071700;TraesCS1D01G055600	Balanced	TraesCS1A01G054900;TraesCS1B01G071700;TraesCS1D01G055600	Balanced	TraesCS1A01G054900;TraesCS1B01G071700;TraesCS1D01G055600	Balanced	TraesCS1A01G054900;TraesCS1B01G071700;TraesCS1D01G055600	Balanced	TraesCS1A01G054900;TraesCS1B01G071700;TraesCS1D01G055600	Balanced	TraesCS1A01G054900;TraesCS1B01G071700;TraesCS1D01G055600	Balanced
TraesCS1A01G055000;TraesCS1B01G071800;TraesCS1D01G055700	Balanced	TraesCS1A01G055000;TraesCS1B01G071800;TraesCS1D01G055700	Balanced	TraesCS1A01G055000;TraesCS1B01G071800;TraesCS1D01G055700	Balanced	TraesCS1A01G055000;TraesCS1B01G071800;TraesCS1D01G055700	Balanced	TraesCS1A01G055000;TraesCS1B01G071800;TraesCS1D01G055700	Balanced	TraesCS1A01G055000;TraesCS1B01G071800;TraesCS1D01G055700	Balanced	TraesCS1A01G055000;TraesCS1B01G071800;TraesCS1D01G055700	Balanced	TraesCS1A01G055000;TraesCS1B01G071800;TraesCS1D01G055700	Balanced
TraesCS1A01G055200;TraesCS1B01G072000;TraesCS1D01G055900	Balanced	TraesCS1A01G055200;TraesCS1B01G072000;TraesCS1D01G055900	Balanced	TraesCS1A01G055200;TraesCS1B01G072000;TraesCS1D01G055900	B suppressed	TraesCS1A01G055200;TraesCS1B01G072000;TraesCS1D01G055900	Balanced	TraesCS1A01G055200;TraesCS1B01G072000;TraesCS1D01G055900	Balanced	TraesCS1A01G055200;TraesCS1B01G072000;TraesCS1D01G055900	Balanced	TraesCS1A01G055200;TraesCS1B01G072000;TraesCS1D01G055900	Balanced	TraesCS1A01G055200;TraesCS1B01G072000;TraesCS1D01G055900	B suppressed
TraesCS1A01G055400;TraesCS1B01G072200;TraesCS1D01G056100	Balanced	TraesCS1A01G055400;TraesCS1B01G072200;TraesCS1D01G056100	Balanced	TraesCS1A01G055400;TraesCS1B01G072200;TraesCS1D01G056100	Balanced	TraesCS1A01G055400;TraesCS1B01G072200;TraesCS1D01G056100	Balanced	TraesCS1A01G055400;TraesCS1B01G072200;TraesCS1D01G056100	Balanced	TraesCS1A01G055400;TraesCS1B01G072200;TraesCS1D01G056100	Balanced	TraesCS1A01G055400;TraesCS1B01G072200;TraesCS1D01G056100	Balanced	TraesCS1A01G055400;TraesCS1B01G072200;TraesCS1D01G056100	Balanced
TraesCS1A01G056200;TraesCS1B01G073400;TraesCS1D01G056900	Balanced	TraesCS1A01G056200;TraesCS1B01G073400;TraesCS1D01G056900	Balanced	TraesCS1A01G056200;TraesCS1B01G073400;TraesCS1D01G056900	Balanced	TraesCS1A01G056200;TraesCS1B01G073400;TraesCS1D01G056900	D suppressed	TraesCS1A01G056200;TraesCS1B01G073400;TraesCS1D01G056900	Balanced	TraesCS1A01G056200;TraesCS1B01G073400;TraesCS1D01G056900	Balanced	TraesCS1A01G056200;TraesCS1B01G073400;TraesCS1D01G056900	Balanced	TraesCS1A01G056200;TraesCS1B01G073400;TraesCS1D01G056900	A dominant
TraesCS1A01G056400;TraesCS1B01G073500;TraesCS1D01G057100	Balanced	TraesCS1A01G056400;TraesCS1B01G073500;TraesCS1D01G057100	Balanced	TraesCS1A01G056400;TraesCS1B01G073500;TraesCS1D01G057100	Balanced	TraesCS1A01G056400;TraesCS1B01G073500;TraesCS1D01G057100	Balanced	TraesCS1A01G056400;TraesCS1B01G073500;TraesCS1D01G057100	Balanced	TraesCS1A01G056400;TraesCS1B01G073500;TraesCS1D01G057100	Balanced	TraesCS1A01G056400;TraesCS1B01G073500;TraesCS1D01G057100	Balanced	TraesCS1A01G056400;TraesCS1B01G073500;TraesCS1D01G057100	Balanced
TraesCS1A01G056500;TraesCS1B01G073600;TraesCS1D01G057200	Balanced	TraesCS1A01G056500;TraesCS1B01G073600;TraesCS1D01G057200	Balanced	TraesCS1A01G056500;TraesCS1B01G073600;TraesCS1D01G057200	Balanced	TraesCS1A01G056500;TraesCS1B01G073600;TraesCS1D01G057200	Balanced	TraesCS1A01G056500;TraesCS1B01G073600;TraesCS1D01G057200	Balanced	TraesCS1A01G056500;TraesCS1B01G073600;TraesCS1D01G057200	Balanced	TraesCS1A01G056500;TraesCS1B01G073600;TraesCS1D01G057200	Balanced	TraesCS1A01G056500;TraesCS1B01G073600;TraesCS1D01G057200	Balanced
TraesCS1A01G056600;TraesCS1B01G073700;TraesCS1D01G057300	A dominant	TraesCS1A01G056600;TraesCS1B01G073700;TraesCS1D01G057300	A dominant	TraesCS1A01G056600;TraesCS1B01G073700;TraesCS1D01G057300	A dominant	TraesCS1A01G056600;TraesCS1B01G073700;TraesCS1D01G057300	Balanced	TraesCS1A01G056600;TraesCS1B01G073700;TraesCS1D01G057300	Balanced	TraesCS1A01G056600;TraesCS1B01G073700;TraesCS1D01G057300	Balanced	TraesCS1A01G056600;TraesCS1B01G073700;TraesCS1D01G057300	Balanced	TraesCS1A01G056600;TraesCS1B01G073700;TraesCS1D01G057300	Balanced
TraesCS1A01G056900;TraesCS1B01G074300;TraesCS1D01G057600	D dominant	TraesCS1A01G056900;TraesCS1B01G074300;TraesCS1D01G057600	Balanced	TraesCS1A01G056900;TraesCS1B01G074300;TraesCS1D01G057600	Balanced	TraesCS1A01G056900;TraesCS1B01G074300;TraesCS1D01G057600	Balanced	TraesCS1A01G056900;TraesCS1B01G074300;TraesCS1D01G057600	Balanced	TraesCS1A01G056900;TraesCS1B01G074300;TraesCS1D01G057600	Balanced	TraesCS1A01G056900;TraesCS1B01G074300;TraesCS1D01G057600	Balanced	TraesCS1A01G056900;TraesCS1B01G074300;TraesCS1D01G057600	Balanced
TraesCS1A01G057100;TraesCS1B01G074700;TraesCS1D01G058100	Balanced	TraesCS1A01G057100;TraesCS1B01G074700;TraesCS1D01G058100	Balanced	TraesCS1A01G057100;TraesCS1B01G074700;TraesCS1D01G058100	Balanced	TraesCS1A01G057100;TraesCS1B01G074700;TraesCS1D01G058100	Balanced	TraesCS1A01G057100;TraesCS1B01G074700;TraesCS1D01G058100	Balanced	TraesCS1A01G057100;TraesCS1B01G074700;TraesCS1D01G058100	Balanced	TraesCS1A01G057100;TraesCS1B01G074700;TraesCS1D01G058100	Balanced	TraesCS1A01G057100;TraesCS1B01G074700;TraesCS1D01G058100	Balanced
TraesCS1A01G057900;TraesCS1B01G075600;TraesCS1D01G058700	A dominant	TraesCS1A01G057900;TraesCS1B01G075600;TraesCS1D01G058700	Balanced	TraesCS1A01G057900;TraesCS1B01G075600;TraesCS1D01G058700	Balanced	TraesCS1A01G057900;TraesCS1B01G075600;TraesCS1D01G058700	Balanced	TraesCS1A01G057900;TraesCS1B01G075600;TraesCS1D01G058700	Balanced	TraesCS1A01G057900;TraesCS1B01G075600;TraesCS1D01G058700	A dominant	TraesCS1A01G057900;TraesCS1B01G075600;TraesCS1D01G058700	Balanced	TraesCS1A01G057900;TraesCS1B01G075600;TraesCS1D01G058700	Balanced
TraesCS1A01G058400;TraesCS1B01G076300;TraesCS1D01G059200	Balanced	TraesCS1A01G058400;TraesCS1B01G076300;TraesCS1D01G059200	Balanced	TraesCS1A01G058400;TraesCS1B01G076300;TraesCS1D01G059200	Balanced	TraesCS1A01G058400;TraesCS1B01G076300;TraesCS1D01G059200	Balanced	TraesCS1A01G058400;TraesCS1B01G076300;TraesCS1D01G059200	Balanced	TraesCS1A01G058400;TraesCS1B01G076300;TraesCS1D01G059200	Balanced	TraesCS1A01G058400;TraesCS1B01G076300;TraesCS1D01G059200	Balanced	TraesCS1A01G058400;TraesCS1B01G076300;TraesCS1D01G059200	Balanced
TraesCS1A01G058700;TraesCS1B01G077000;TraesCS1D01G059800	Balanced	TraesCS1A01G058700;TraesCS1B01G077000;TraesCS1D01G059800	Balanced	TraesCS1A01G058700;TraesCS1B01G077000;TraesCS1D01G059800	Balanced	TraesCS1A01G058700;TraesCS1B01G077000;TraesCS1D01G059800	Balanced	TraesCS1A01G058700;TraesCS1B01G077000;TraesCS1D01G059800	Balanced	TraesCS1A01G058700;TraesCS1B01G077000;TraesCS1D01G059800	Balanced	TraesCS1A01G058700;TraesCS1B01G077000;TraesCS1D01G059800	Balanced	TraesCS1A01G058700;TraesCS1B01G077000;TraesCS1D01G059800	Balanced
TraesCS1A01G058900;TraesCS1B01G077300;TraesCS1D01G060000	Balanced	TraesCS1A01G058900;TraesCS1B01G077300;TraesCS1D01G060000	Balanced	TraesCS1A01G058900;TraesCS1B01G077300;TraesCS1D01G060000	Balanced	TraesCS1A01G058900;TraesCS1B01G077300;TraesCS1D01G060000	Balanced	TraesCS1A01G058900;TraesCS1B01G077300;TraesCS1D01G060000	Balanced	TraesCS1A01G058900;TraesCS1B01G077300;TraesCS1D01G060000	Balanced	TraesCS1A01G058900;TraesCS1B01G077300;TraesCS1D01G060000	Balanced	TraesCS1A01G058900;TraesCS1B01G077300;TraesCS1D01G060000	Balanced
TraesCS1A01G059200;TraesCS1B01G077600;TraesCS1D01G060600	Balanced	TraesCS1A01G059200;TraesCS1B01G077600;TraesCS1D01G060600	Balanced	TraesCS1A01G059200;TraesCS1B01G077600;TraesCS1D01G060600	Balanced	TraesCS1A01G059200;TraesCS1B01G077600;TraesCS1D01G060600	Balanced	TraesCS1A01G059200;TraesCS1B01G077600;TraesCS1D01G060600	Balanced	TraesCS1A01G059200;TraesCS1B01G077600;TraesCS1D01G060600	Balanced	TraesCS1A01G059200;TraesCS1B01G077600;TraesCS1D01G060600	Balanced	TraesCS1A01G059200;TraesCS1B01G077600;TraesCS1D01G060600	Balanced
TraesCS1A01G060100;TraesCS1B01G078600;TraesCS1D01G061100	Balanced	TraesCS1A01G060100;TraesCS1B01G078600;TraesCS1D01G061100	Balanced	TraesCS1A01G060100;TraesCS1B01G078600;TraesCS1D01G061100	Balanced	TraesCS1A01G060100;TraesCS1B01G078600;TraesCS1D01G061100	Balanced	TraesCS1A01G060100;TraesCS1B01G078600;TraesCS1D01G061100	Balanced	TraesCS1A01G060100;TraesCS1B01G078600;TraesCS1D01G061100	Balanced	TraesCS1A01G060100;TraesCS1B01G078600;TraesCS1D01G061100	Balanced	TraesCS1A01G060100;TraesCS1B01G078600;TraesCS1D01G061100	Balanced
TraesCS1A01G060500;TraesCS1B01G078800;TraesCS1D01G061400	A dominant	TraesCS1A01G060500;TraesCS1B01G078800;TraesCS1D01G061400	A dominant	TraesCS1A01G060500;TraesCS1B01G078800;TraesCS1D01G061400	Balanced	TraesCS1A01G060500;TraesCS1B01G078800;TraesCS1D01G061400	Balanced	TraesCS1A01G060500;TraesCS1B01G078800;TraesCS1D01G061400	Balanced	TraesCS1A01G060500;TraesCS1B01G078800;TraesCS1D01G061400	Balanced	TraesCS1A01G060500;TraesCS1B01G078800;TraesCS1D01G061400	Balanced	TraesCS1A01G060500;TraesCS1B01G078800;TraesCS1D01G061400	Balanced
TraesCS1A01G062000;TraesCS1B01G080300;TraesCS1D01G062900	Balanced	TraesCS1A01G062000;TraesCS1B01G080300;TraesCS1D01G062900	B dominant	TraesCS1A01G062000;TraesCS1B01G080300;TraesCS1D01G062900	A dominant	TraesCS1A01G062000;TraesCS1B01G080300;TraesCS1D01G062900	Balanced	TraesCS1A01G062000;TraesCS1B01G080300;TraesCS1D01G062900	Balanced	TraesCS1A01G062000;TraesCS1B01G080300;TraesCS1D01G062900	B dominant	TraesCS1A01G062000;TraesCS1B01G080300;TraesCS1D01G062900	Balanced	TraesCS1A01G062000;TraesCS1B01G080300;TraesCS1D01G062900	B dominant
TraesCS1A01G062100;TraesCS1B01G080500;TraesCS1D01G063000	Balanced	TraesCS1A01G062100;TraesCS1B01G080500;TraesCS1D01G063000	Balanced	TraesCS1A01G062100;TraesCS1B01G080500;TraesCS1D01G063000	Balanced	TraesCS1A01G062100;TraesCS1B01G080500;TraesCS1D01G063000	Balanced	TraesCS1A01G062100;TraesCS1B01G080500;TraesCS1D01G063000	Balanced	TraesCS1A01G062100;TraesCS1B01G080500;TraesCS1D01G063000	Balanced	TraesCS1A01G062100;TraesCS1B01G080500;TraesCS1D01G063000	Balanced	TraesCS1A01G062100;TraesCS1B01G080500;TraesCS1D01G063000	Balanced
TraesCS1A01G062200;TraesCS1B01G080600;TraesCS2D01G008400	Balanced	TraesCS1A01G062200;TraesCS1B01G080600;TraesCS2D01G008400	Balanced	TraesCS1A01G062200;TraesCS1B01G080600;TraesCS2D01G008400	Balanced	TraesCS1A01G062200;TraesCS1B01G080600;TraesCS2D01G008400	Balanced	TraesCS1A01G062200;TraesCS1B01G080600;TraesCS2D01G008400	Balanced	TraesCS1A01G062200;TraesCS1B01G080600;TraesCS2D01G008400	Balanced	TraesCS1A01G062200;TraesCS1B01G080600;TraesCS2D01G008400	Balanced	TraesCS1A01G062200;TraesCS1B01G080600;TraesCS2D01G008400	D dominant
TraesCS1A01G062400;TraesCS1B01G080700;TraesCS1D01G063400	Balanced	TraesCS1A01G062400;TraesCS1B01G080700;TraesCS1D01G063400	Balanced	TraesCS1A01G062400;TraesCS1B01G080700;TraesCS1D01G063400	Balanced	TraesCS1A01G062400;TraesCS1B01G080700;TraesCS1D01G063400	Balanced	TraesCS1A01G062400;TraesCS1B01G080700;TraesCS1D01G063400	Balanced	TraesCS1A01G062400;TraesCS1B01G080700;TraesCS1D01G063400	Balanced	TraesCS1A01G062400;TraesCS1B01G080700;TraesCS1D01G063400	Balanced	TraesCS1A01G062400;TraesCS1B01G080700;TraesCS1D01G063400	Balanced
TraesCS1A01G063600;TraesCS1B01G081500;TraesCS1D01G064100	Balanced	TraesCS1A01G063600;TraesCS1B01G081500;TraesCS1D01G064100	Balanced	TraesCS1A01G063600;TraesCS1B01G081500;TraesCS1D01G064100	Balanced	TraesCS1A01G063600;TraesCS1B01G081500;TraesCS1D01G064100	Balanced	TraesCS1A01G063600;TraesCS1B01G081500;TraesCS1D01G064100	Balanced	TraesCS1A01G063600;TraesCS1B01G081500;TraesCS1D01G064100	Balanced	TraesCS1A01G063600;TraesCS1B01G081500;TraesCS1D01G064100	Balanced	TraesCS1A01G063600;TraesCS1B01G081500;TraesCS1D01G064100	Balanced
TraesCS1A01G064000;TraesCS1B01G081900;TraesCS1D01G064500	Balanced	TraesCS1A01G064000;TraesCS1B01G081900;TraesCS1D01G064500	Balanced	TraesCS1A01G064000;TraesCS1B01G081900;TraesCS1D01G064500	Balanced	TraesCS1A01G064000;TraesCS1B01G081900;TraesCS1D01G064500	Balanced	TraesCS1A01G064000;TraesCS1B01G081900;TraesCS1D01G064500	Balanced	TraesCS1A01G064000;TraesCS1B01G081900;TraesCS1D01G064500	Balanced	TraesCS1A01G064000;TraesCS1B01G081900;TraesCS1D01G064500	Balanced	TraesCS1A01G064000;TraesCS1B01G081900;TraesCS1D01G064500	Balanced
TraesCS1A01G064100;TraesCS1B01G082100;TraesCS1D01G064700	Balanced	TraesCS1A01G064100;TraesCS1B01G082100;TraesCS1D01G064700	Balanced	TraesCS1A01G064100;TraesCS1B01G082100;TraesCS1D01G064700	Balanced	TraesCS1A01G064100;TraesCS1B01G082100;TraesCS1D01G064700	Balanced	TraesCS1A01G064100;TraesCS1B01G082100;TraesCS1D01G064700	Balanced	TraesCS1A01G064100;TraesCS1B01G082100;TraesCS1D01G064700	Balanced	TraesCS1A01G064100;TraesCS1B01G082100;TraesCS1D01G064700	Balanced	TraesCS1A01G064100;TraesCS1B01G082100;TraesCS1D01G064700	Balanced
TraesCS1A01G064500;TraesCS1B01G082600;TraesCS1D01G065100	Balanced	TraesCS1A01G064500;TraesCS1B01G082600;TraesCS1D01G065100	Balanced	TraesCS1A01G064500;TraesCS1B01G082600;TraesCS1D01G065100	Balanced	TraesCS1A01G064500;TraesCS1B01G082600;TraesCS1D01G065100	Balanced	TraesCS1A01G064500;TraesCS1B01G082600;TraesCS1D01G065100	Balanced	TraesCS1A01G064500;TraesCS1B01G082600;TraesCS1D01G065100	Balanced	TraesCS1A01G064500;TraesCS1B01G082600;TraesCS1D01G065100	Balanced	TraesCS1A01G064500;TraesCS1B01G082600;TraesCS1D01G065100	Balanced
TraesCS1A01G065100;TraesCS1B01G083200;TraesCS1D01G065800	Balanced	TraesCS1A01G065100;TraesCS1B01G083200;TraesCS1D01G065800	Balanced	TraesCS1A01G065100;TraesCS1B01G083200;TraesCS1D01G065800	B suppressed	TraesCS1A01G065100;TraesCS1B01G083200;TraesCS1D01G065800	Balanced	TraesCS1A01G065100;TraesCS1B01G083200;TraesCS1D01G065800	Balanced	TraesCS1A01G065100;TraesCS1B01G083200;TraesCS1D01G065800	Balanced	TraesCS1A01G065100;TraesCS1B01G083200;TraesCS1D01G065800	Balanced	TraesCS1A01G065100;TraesCS1B01G083200;TraesCS1D01G065800	Balanced
TraesCS1A01G065300;TraesCS1B01G083400;TraesCS1D01G066000	Balanced	TraesCS1A01G065300;TraesCS1B01G083400;TraesCS1D01G066000	Balanced	TraesCS1A01G065300;TraesCS1B01G083400;TraesCS1D01G066000	Balanced	TraesCS1A01G065300;TraesCS1B01G083400;TraesCS1D01G066000	Balanced	TraesCS1A01G065300;TraesCS1B01G083400;TraesCS1D01G066000	Balanced	TraesCS1A01G065300;TraesCS1B01G083400;TraesCS1D01G066000	Balanced	TraesCS1A01G065300;TraesCS1B01G083400;TraesCS1D01G066000	Balanced	TraesCS1A01G065300;TraesCS1B01G083400;TraesCS1D01G066000	Balanced
TraesCS1A01G065400;TraesCS1B01G083500;TraesCS1D01G066100	Balanced	TraesCS1A01G065400;TraesCS1B01G083500;TraesCS1D01G066100	Balanced	TraesCS1A01G065400;TraesCS1B01G083500;TraesCS1D01G066100	Balanced	TraesCS1A01G065400;TraesCS1B01G083500;TraesCS1D01G066100	Balanced	TraesCS1A01G065400;TraesCS1B01G083500;TraesCS1D01G066100	Balanced	TraesCS1A01G065400;TraesCS1B01G083500;TraesCS1D01G066100	Balanced	TraesCS1A01G065400;TraesCS1B01G083500;TraesCS1D01G066100	Balanced	TraesCS1A01G065400;TraesCS1B01G083500;TraesCS1D01G066100	Balanced
TraesCS1A01G065500;TraesCS1B01G083600;TraesCS1D01G066200	Balanced	TraesCS1A01G065500;TraesCS1B01G083600;TraesCS1D01G066200	Balanced	TraesCS1A01G065500;TraesCS1B01G083600;TraesCS1D01G066200	Balanced	TraesCS1A01G065500;TraesCS1B01G083600;TraesCS1D01G066200	Balanced	TraesCS1A01G065500;TraesCS1B01G083600;TraesCS1D01G066200	Balanced	TraesCS1A01G065500;TraesCS1B01G083600;TraesCS1D01G066200	Balanced	TraesCS1A01G065500;TraesCS1B01G083600;TraesCS1D01G066200	Balanced	TraesCS1A01G065500;TraesCS1B01G083600;TraesCS1D01G066200	B suppressed
TraesCS1A01G065700;TraesCS1B01G083900;TraesCS1D01G066700	Balanced	TraesCS1A01G065700;TraesCS1B01G083900;TraesCS1D01G066700	Balanced	TraesCS1A01G065700;TraesCS1B01G083900;TraesCS1D01G066700	Balanced	TraesCS1A01G065700;TraesCS1B01G083900;TraesCS1D01G066700	Balanced	TraesCS1A01G065700;TraesCS1B01G083900;TraesCS1D01G066700	Balanced	TraesCS1A01G065700;TraesCS1B01G083900;TraesCS1D01G066700	Balanced	TraesCS1A01G065700;TraesCS1B01G083900;TraesCS1D01G066700	Balanced	TraesCS1A01G065700;TraesCS1B01G083900;TraesCS1D01G066700	Balanced
TraesCS1A01G066100;TraesCS1B01G084300;TraesCS1D01G067100	Balanced	TraesCS1A01G066100;TraesCS1B01G084300;TraesCS1D01G067100	Balanced	TraesCS1A01G066100;TraesCS1B01G084300;TraesCS1D01G067100	Balanced	TraesCS1A01G066100;TraesCS1B01G084300;TraesCS1D01G067100	Balanced	TraesCS1A01G066100;TraesCS1B01G084300;TraesCS1D01G067100	Balanced	TraesCS1A01G066100;TraesCS1B01G084300;TraesCS1D01G067100	Balanced	TraesCS1A01G066100;TraesCS1B01G084300;TraesCS1D01G067100	Balanced	TraesCS1A01G066100;TraesCS1B01G084300;TraesCS1D01G067100	Balanced
TraesCS1A01G066200;TraesCS1B01G084500;TraesCS1D01G067200	Balanced	TraesCS1A01G066200;TraesCS1B01G084500;TraesCS1D01G067200	Balanced	TraesCS1A01G066200;TraesCS1B01G084500;TraesCS1D01G067200	Balanced	TraesCS1A01G066200;TraesCS1B01G084500;TraesCS1D01G067200	Balanced	TraesCS1A01G066200;TraesCS1B01G084500;TraesCS1D01G067200	Balanced	TraesCS1A01G066200;TraesCS1B01G084500;TraesCS1D01G067200	Balanced	TraesCS1A01G066200;TraesCS1B01G084500;TraesCS1D01G067200	Balanced	TraesCS1A01G066200;TraesCS1B01G084500;TraesCS1D01G067200	Balanced
TraesCS1A01G066300;TraesCS1B01G084600;TraesCS1D01G067400	Balanced	TraesCS1A01G066300;TraesCS1B01G084600;TraesCS1D01G067400	A suppressed	TraesCS1A01G066300;TraesCS1B01G084600;TraesCS1D01G067400	A suppressed	TraesCS1A01G066300;TraesCS1B01G084600;TraesCS1D01G067400	A suppressed	TraesCS1A01G066300;TraesCS1B01G084600;TraesCS1D01G067400	Balanced	TraesCS1A01G066300;TraesCS1B01G084600;TraesCS1D01G067400	Balanced	TraesCS1A01G066300;TraesCS1B01G084600;TraesCS1D01G067400	Balanced	TraesCS1A01G066300;TraesCS1B01G084600;TraesCS1D01G067400	A suppressed
TraesCS1A01G066400;TraesCS1B01G084700;TraesCS1D01G067500	Balanced	TraesCS1A01G066400;TraesCS1B01G084700;TraesCS1D01G067500	Balanced	TraesCS1A01G066400;TraesCS1B01G084700;TraesCS1D01G067500	Balanced	TraesCS1A01G066400;TraesCS1B01G084700;TraesCS1D01G067500	Balanced	TraesCS1A01G066400;TraesCS1B01G084700;TraesCS1D01G067500	Balanced	TraesCS1A01G066400;TraesCS1B01G084700;TraesCS1D01G067500	Balanced	TraesCS1A01G066400;TraesCS1B01G084700;TraesCS1D01G067500	Balanced	TraesCS1A01G066400;TraesCS1B01G084700;TraesCS1D01G067500	Balanced
TraesCS1A01G066700;TraesCS1B01G085000;TraesCS1D01G067700	Balanced	TraesCS1A01G066700;TraesCS1B01G085000;TraesCS1D01G067700	Balanced	TraesCS1A01G066700;TraesCS1B01G085000;TraesCS1D01G067700	Balanced	TraesCS1A01G066700;TraesCS1B01G085000;TraesCS1D01G067700	Balanced	TraesCS1A01G066700;TraesCS1B01G085000;TraesCS1D01G067700	Balanced	TraesCS1A01G066700;TraesCS1B01G085000;TraesCS1D01G067700	Balanced	TraesCS1A01G066700;TraesCS1B01G085000;TraesCS1D01G067700	Balanced	TraesCS1A01G066700;TraesCS1B01G085000;TraesCS1D01G067700	Balanced
TraesCS1A01G066800;TraesCS1B01G085100;TraesCS1D01G067800	Balanced	TraesCS1A01G066800;TraesCS1B01G085100;TraesCS1D01G067800	Balanced	TraesCS1A01G066800;TraesCS1B01G085100;TraesCS1D01G067800	Balanced	TraesCS1A01G066800;TraesCS1B01G085100;TraesCS1D01G067800	Balanced	TraesCS1A01G066800;TraesCS1B01G085100;TraesCS1D01G067800	Balanced	TraesCS1A01G066800;TraesCS1B01G085100;TraesCS1D01G067800	Balanced	TraesCS1A01G066800;TraesCS1B01G085100;TraesCS1D01G067800	Balanced	TraesCS1A01G066800;TraesCS1B01G085100;TraesCS1D01G067800	Balanced
TraesCS1A01G066900;TraesCS1B01G085200;TraesCS1D01G067900	Balanced	TraesCS1A01G066900;TraesCS1B01G085200;TraesCS1D01G067900	Balanced	TraesCS1A01G066900;TraesCS1B01G085200;TraesCS1D01G067900	Balanced	TraesCS1A01G066900;TraesCS1B01G085200;TraesCS1D01G067900	Balanced	TraesCS1A01G066900;TraesCS1B01G085200;TraesCS1D01G067900	Balanced	TraesCS1A01G066900;TraesCS1B01G085200;TraesCS1D01G067900	Balanced	TraesCS1A01G066900;TraesCS1B01G085200;TraesCS1D01G067900	Balanced	TraesCS1A01G066900;TraesCS1B01G085200;TraesCS1D01G067900	Balanced
TraesCS1A01G067200;TraesCS1B01G085500;TraesCS1D01G068000	Balanced	TraesCS1A01G067200;TraesCS1B01G085500;TraesCS1D01G068000	Balanced	TraesCS1A01G067200;TraesCS1B01G085500;TraesCS1D01G068000	Balanced	TraesCS1A01G067200;TraesCS1B01G085500;TraesCS1D01G068000	Balanced	TraesCS1A01G067200;TraesCS1B01G085500;TraesCS1D01G068000	Balanced	TraesCS1A01G067200;TraesCS1B01G085500;TraesCS1D01G068000	Balanced	TraesCS1A01G067200;TraesCS1B01G085500;TraesCS1D01G068000	Balanced	TraesCS1A01G067200;TraesCS1B01G085500;TraesCS1D01G068000	Balanced
TraesCS1A01G067300;TraesCS1B01G085800;TraesCS1D01G068300	Balanced	TraesCS1A01G067300;TraesCS1B01G085800;TraesCS1D01G068300	Balanced	TraesCS1A01G067300;TraesCS1B01G085800;TraesCS1D01G068300	Balanced	TraesCS1A01G067300;TraesCS1B01G085800;TraesCS1D01G068300	Balanced	TraesCS1A01G067300;TraesCS1B01G085800;TraesCS1D01G068300	Balanced	TraesCS1A01G067300;TraesCS1B01G085800;TraesCS1D01G068300	Balanced	TraesCS1A01G067300;TraesCS1B01G085800;TraesCS1D01G068300	Balanced	TraesCS1A01G067300;TraesCS1B01G085800;TraesCS1D01G068300	Balanced
TraesCS1A01G067900;TraesCS1B01G086100;TraesCS1D01G069300	Balanced	TraesCS1A01G067900;TraesCS1B01G086100;TraesCS1D01G069300	Balanced	TraesCS1A01G067900;TraesCS1B01G086100;TraesCS1D01G069300	Balanced	TraesCS1A01G067900;TraesCS1B01G086100;TraesCS1D01G069300	Balanced	TraesCS1A01G067900;TraesCS1B01G086100;TraesCS1D01G069300	Balanced	TraesCS1A01G067900;TraesCS1B01G086100;TraesCS1D01G069300	Balanced	TraesCS1A01G067900;TraesCS1B01G086100;TraesCS1D01G069300	Balanced	TraesCS1A01G067900;TraesCS1B01G086100;TraesCS1D01G069300	Balanced
TraesCS1A01G068100;TraesCS1B01G086800;TraesCS1D01G069500	Balanced	TraesCS1A01G068100;TraesCS1B01G086800;TraesCS1D01G069500	D dominant	TraesCS1A01G068100;TraesCS1B01G086800;TraesCS1D01G069500	Balanced	TraesCS1A01G068100;TraesCS1B01G086800;TraesCS1D01G069500	Balanced	TraesCS1A01G068100;TraesCS1B01G086800;TraesCS1D01G069500	Balanced	TraesCS1A01G068100;TraesCS1B01G086800;TraesCS1D01G069500	Balanced	TraesCS1A01G068100;TraesCS1B01G086800;TraesCS1D01G069500	Balanced	TraesCS1A01G068100;TraesCS1B01G086800;TraesCS1D01G069500	Balanced
TraesCS1A01G068300;TraesCS1B01G086600;TraesCS1D01G069700	B dominant	TraesCS1A01G068300;TraesCS1B01G086600;TraesCS1D01G069700	B dominant	TraesCS1A01G068300;TraesCS1B01G086600;TraesCS1D01G069700	B dominant	TraesCS1A01G068300;TraesCS1B01G086600;TraesCS1D01G069700	Balanced	TraesCS1A01G068300;TraesCS1B01G086600;TraesCS1D01G069700	B dominant	TraesCS1A01G068300;TraesCS1B01G086600;TraesCS1D01G069700	Balanced	TraesCS1A01G068300;TraesCS1B01G086600;TraesCS1D01G069700	Balanced	TraesCS1A01G068300;TraesCS1B01G086600;TraesCS1D01G069700	Balanced
TraesCS1A01G068400;TraesCS1B01G086500;TraesCS1D01G069800	Balanced	TraesCS1A01G068400;TraesCS1B01G086500;TraesCS1D01G069800	Balanced	TraesCS1A01G068400;TraesCS1B01G086500;TraesCS1D01G069800	Balanced	TraesCS1A01G068400;TraesCS1B01G086500;TraesCS1D01G069800	Balanced	TraesCS1A01G068400;TraesCS1B01G086500;TraesCS1D01G069800	Balanced	TraesCS1A01G068400;TraesCS1B01G086500;TraesCS1D01G069800	Balanced	TraesCS1A01G068400;TraesCS1B01G086500;TraesCS1D01G069800	Balanced	TraesCS1A01G068400;TraesCS1B01G086500;TraesCS1D01G069800	Balanced
TraesCS1A01G069400;TraesCS1B01G087700;TraesCS1D01G072000	Balanced	TraesCS1A01G069400;TraesCS1B01G087700;TraesCS1D01G072000	Balanced	TraesCS1A01G069400;TraesCS1B01G087700;TraesCS1D01G072000	Balanced	TraesCS1A01G069400;TraesCS1B01G087700;TraesCS1D01G072000	Balanced	TraesCS1A01G069400;TraesCS1B01G087700;TraesCS1D01G072000	Balanced	TraesCS1A01G069400;TraesCS1B01G087700;TraesCS1D01G072000	Balanced	TraesCS1A01G069400;TraesCS1B01G087700;TraesCS1D01G072000	Balanced	TraesCS1A01G069400;TraesCS1B01G087700;TraesCS1D01G072000	Balanced
TraesCS1A01G069700;TraesCS1B01G088000;TraesCS1D01G072300	Balanced	TraesCS1A01G069700;TraesCS1B01G088000;TraesCS1D01G072300	Balanced	TraesCS1A01G069700;TraesCS1B01G088000;TraesCS1D01G072300	Balanced	TraesCS1A01G069700;TraesCS1B01G088000;TraesCS1D01G072300	Balanced	TraesCS1A01G069700;TraesCS1B01G088000;TraesCS1D01G072300	Balanced	TraesCS1A01G069700;TraesCS1B01G088000;TraesCS1D01G072300	Balanced	TraesCS1A01G069700;TraesCS1B01G088000;TraesCS1D01G072300	Balanced	TraesCS1A01G069700;TraesCS1B01G088000;TraesCS1D01G072300	Balanced
TraesCS1A01G069900;TraesCS1B01G088400;TraesCS1D01G072500	Balanced	TraesCS1A01G069900;TraesCS1B01G088400;TraesCS1D01G072500	Balanced	TraesCS1A01G069900;TraesCS1B01G088400;TraesCS1D01G072500	Balanced	TraesCS1A01G069900;TraesCS1B01G088400;TraesCS1D01G072500	Balanced	TraesCS1A01G069900;TraesCS1B01G088400;TraesCS1D01G072500	Balanced	TraesCS1A01G069900;TraesCS1B01G088400;TraesCS1D01G072500	Balanced	TraesCS1A01G069900;TraesCS1B01G088400;TraesCS1D01G072500	Balanced	TraesCS1A01G069900;TraesCS1B01G088400;TraesCS1D01G072500	Balanced
TraesCS1A01G070200;TraesCS1B01G088600;TraesCS1D01G072700	Balanced	TraesCS1A01G070200;TraesCS1B01G088600;TraesCS1D01G072700	Balanced	TraesCS1A01G070200;TraesCS1B01G088600;TraesCS1D01G072700	Balanced	TraesCS1A01G070200;TraesCS1B01G088600;TraesCS1D01G072700	Balanced	TraesCS1A01G070200;TraesCS1B01G088600;TraesCS1D01G072700	Balanced	TraesCS1A01G070200;TraesCS1B01G088600;TraesCS1D01G072700	Balanced	TraesCS1A01G070200;TraesCS1B01G088600;TraesCS1D01G072700	Balanced	TraesCS1A01G070200;TraesCS1B01G088600;TraesCS1D01G072700	Balanced
TraesCS1A01G070300;TraesCS1B01G088700;TraesCS1D01G072800	Balanced	TraesCS1A01G070300;TraesCS1B01G088700;TraesCS1D01G072800	Balanced	TraesCS1A01G070300;TraesCS1B01G088700;TraesCS1D01G072800	Balanced	TraesCS1A01G070300;TraesCS1B01G088700;TraesCS1D01G072800	Balanced	TraesCS1A01G070300;TraesCS1B01G088700;TraesCS1D01G072800	Balanced	TraesCS1A01G070300;TraesCS1B01G088700;TraesCS1D01G072800	Balanced	TraesCS1A01G070300;TraesCS1B01G088700;TraesCS1D01G072800	Balanced	TraesCS1A01G070300;TraesCS1B01G088700;TraesCS1D01G072800	Balanced
TraesCS1A01G070400;TraesCS1B01G088900;TraesCS1D01G072900	Balanced	TraesCS1A01G070400;TraesCS1B01G088900;TraesCS1D01G072900	Balanced	TraesCS1A01G070400;TraesCS1B01G088900;TraesCS1D01G072900	Balanced	TraesCS1A01G070400;TraesCS1B01G088900;TraesCS1D01G072900	Balanced	TraesCS1A01G070400;TraesCS1B01G088900;TraesCS1D01G072900	Balanced	TraesCS1A01G070400;TraesCS1B01G088900;TraesCS1D01G072900	Balanced	TraesCS1A01G070400;TraesCS1B01G088900;TraesCS1D01G072900	Balanced	TraesCS1A01G070400;TraesCS1B01G088900;TraesCS1D01G072900	Balanced
TraesCS1A01G071500;TraesCS1B01G089800;TraesCS1D01G073900	Balanced	TraesCS1A01G071500;TraesCS1B01G089800;TraesCS1D01G073900	Balanced	TraesCS1A01G071500;TraesCS1B01G089800;TraesCS1D01G073900	Balanced	TraesCS1A01G071500;TraesCS1B01G089800;TraesCS1D01G073900	Balanced	TraesCS1A01G071500;TraesCS1B01G089800;TraesCS1D01G073900	Balanced	TraesCS1A01G071500;TraesCS1B01G089800;TraesCS1D01G073900	Balanced	TraesCS1A01G071500;TraesCS1B01G089800;TraesCS1D01G073900	Balanced	TraesCS1A01G071500;TraesCS1B01G089800;TraesCS1D01G073900	Balanced
TraesCS1A01G071700;TraesCS1B01G090300;TraesCS1D01G074300	Balanced	TraesCS1A01G071700;TraesCS1B01G090300;TraesCS1D01G074300	Balanced	TraesCS1A01G071700;TraesCS1B01G090300;TraesCS1D01G074300	Balanced	TraesCS1A01G071700;TraesCS1B01G090300;TraesCS1D01G074300	Balanced	TraesCS1A01G071700;TraesCS1B01G090300;TraesCS1D01G074300	Balanced	TraesCS1A01G071700;TraesCS1B01G090300;TraesCS1D01G074300	Balanced	TraesCS1A01G071700;TraesCS1B01G090300;TraesCS1D01G074300	Balanced	TraesCS1A01G071700;TraesCS1B01G090300;TraesCS1D01G074300	Balanced
TraesCS1A01G072000;TraesCS1B01G090500;TraesCS1D01G074500	Balanced	TraesCS1A01G072000;TraesCS1B01G090500;TraesCS1D01G074500	Balanced	TraesCS1A01G072000;TraesCS1B01G090500;TraesCS1D01G074500	Balanced	TraesCS1A01G072000;TraesCS1B01G090500;TraesCS1D01G074500	Balanced	TraesCS1A01G072000;TraesCS1B01G090500;TraesCS1D01G074500	Balanced	TraesCS1A01G072000;TraesCS1B01G090500;TraesCS1D01G074500	Balanced	TraesCS1A01G072000;TraesCS1B01G090500;TraesCS1D01G074500	Balanced	TraesCS1A01G072000;TraesCS1B01G090500;TraesCS1D01G074500	Balanced
TraesCS1A01G072200;TraesCS1B01G090600;TraesCS1D01G074600	Balanced	TraesCS1A01G072200;TraesCS1B01G090600;TraesCS1D01G074600	Balanced	TraesCS1A01G072200;TraesCS1B01G090600;TraesCS1D01G074600	Balanced	TraesCS1A01G072200;TraesCS1B01G090600;TraesCS1D01G074600	Balanced	TraesCS1A01G072200;TraesCS1B01G090600;TraesCS1D01G074600	Balanced	TraesCS1A01G072200;TraesCS1B01G090600;TraesCS1D01G074600	Balanced	TraesCS1A01G072200;TraesCS1B01G090600;TraesCS1D01G074600	Balanced	TraesCS1A01G072200;TraesCS1B01G090600;TraesCS1D01G074600	Balanced
TraesCS1A01G072600;TraesCS1B01G091500;TraesCS1D01G075500	Balanced	TraesCS1A01G072600;TraesCS1B01G091500;TraesCS1D01G075500	Balanced	TraesCS1A01G072600;TraesCS1B01G091500;TraesCS1D01G075500	Balanced	TraesCS1A01G072600;TraesCS1B01G091500;TraesCS1D01G075500	Balanced	TraesCS1A01G072600;TraesCS1B01G091500;TraesCS1D01G075500	Balanced	TraesCS1A01G072600;TraesCS1B01G091500;TraesCS1D01G075500	Balanced	TraesCS1A01G072600;TraesCS1B01G091500;TraesCS1D01G075500	D dominant	TraesCS1A01G072600;TraesCS1B01G091500;TraesCS1D01G075500	Balanced
TraesCS1A01G073000;TraesCS1B01G092200;TraesCS1D01G075900	Balanced	TraesCS1A01G073000;TraesCS1B01G092200;TraesCS1D01G075900	Balanced	TraesCS1A01G073000;TraesCS1B01G092200;TraesCS1D01G075900	Balanced	TraesCS1A01G073000;TraesCS1B01G092200;TraesCS1D01G075900	Balanced	TraesCS1A01G073000;TraesCS1B01G092200;TraesCS1D01G075900	Balanced	TraesCS1A01G073000;TraesCS1B01G092200;TraesCS1D01G075900	Balanced	TraesCS1A01G073000;TraesCS1B01G092200;TraesCS1D01G075900	Balanced	TraesCS1A01G073000;TraesCS1B01G092200;TraesCS1D01G075900	Balanced
TraesCS1A01G073300;TraesCS1B01G091900;TraesCS1D01G076200	Balanced	TraesCS1A01G073300;TraesCS1B01G091900;TraesCS1D01G076200	Balanced	TraesCS1A01G073300;TraesCS1B01G091900;TraesCS1D01G076200	Balanced	TraesCS1A01G073300;TraesCS1B01G091900;TraesCS1D01G076200	Balanced	TraesCS1A01G073300;TraesCS1B01G091900;TraesCS1D01G076200	Balanced	TraesCS1A01G073300;TraesCS1B01G091900;TraesCS1D01G076200	Balanced	TraesCS1A01G073300;TraesCS1B01G091900;TraesCS1D01G076200	Balanced	TraesCS1A01G073300;TraesCS1B01G091900;TraesCS1D01G076200	Balanced
TraesCS1A01G073400;TraesCS1B01G091800;TraesCS1D01G076300	D dominant	TraesCS1A01G073400;TraesCS1B01G091800;TraesCS1D01G076300	Balanced	TraesCS1A01G073400;TraesCS1B01G091800;TraesCS1D01G076300	Balanced	TraesCS1A01G073400;TraesCS1B01G091800;TraesCS1D01G076300	Balanced	TraesCS1A01G073400;TraesCS1B01G091800;TraesCS1D01G076300	Balanced	TraesCS1A01G073400;TraesCS1B01G091800;TraesCS1D01G076300	Balanced	TraesCS1A01G073400;TraesCS1B01G091800;TraesCS1D01G076300	Balanced	TraesCS1A01G073400;TraesCS1B01G091800;TraesCS1D01G076300	Balanced
TraesCS1A01G074400;TraesCS1B01G093300;TraesCS1D01G077300	Balanced	TraesCS1A01G074400;TraesCS1B01G093300;TraesCS1D01G077300	D dominant	TraesCS1A01G074400;TraesCS1B01G093300;TraesCS1D01G077300	Balanced	TraesCS1A01G074400;TraesCS1B01G093300;TraesCS1D01G077300	Balanced	TraesCS1A01G074400;TraesCS1B01G093300;TraesCS1D01G077300	Balanced	TraesCS1A01G074400;TraesCS1B01G093300;TraesCS1D01G077300	Balanced	TraesCS1A01G074400;TraesCS1B01G093300;TraesCS1D01G077300	Balanced	TraesCS1A01G074400;TraesCS1B01G093300;TraesCS1D01G077300	Balanced
TraesCS1A01G074800;TraesCS1B01G093400;TraesCS1D01G077400	Balanced	TraesCS1A01G074800;TraesCS1B01G093400;TraesCS1D01G077400	Balanced	TraesCS1A01G074800;TraesCS1B01G093400;TraesCS1D01G077400	Balanced	TraesCS1A01G074800;TraesCS1B01G093400;TraesCS1D01G077400	Balanced	TraesCS1A01G074800;TraesCS1B01G093400;TraesCS1D01G077400	Balanced	TraesCS1A01G074800;TraesCS1B01G093400;TraesCS1D01G077400	Balanced	TraesCS1A01G074800;TraesCS1B01G093400;TraesCS1D01G077400	Balanced	TraesCS1A01G074800;TraesCS1B01G093400;TraesCS1D01G077400	Balanced
TraesCS1A01G075000;TraesCS1B01G093600;TraesCS1D01G077600	Balanced	TraesCS1A01G075000;TraesCS1B01G093600;TraesCS1D01G077600	Balanced	TraesCS1A01G075000;TraesCS1B01G093600;TraesCS1D01G077600	Balanced	TraesCS1A01G075000;TraesCS1B01G093600;TraesCS1D01G077600	Balanced	TraesCS1A01G075000;TraesCS1B01G093600;TraesCS1D01G077600	Balanced	TraesCS1A01G075000;TraesCS1B01G093600;TraesCS1D01G077600	Balanced	TraesCS1A01G075000;TraesCS1B01G093600;TraesCS1D01G077600	Balanced	TraesCS1A01G075000;TraesCS1B01G093600;TraesCS1D01G077600	Balanced
TraesCS1A01G075100;TraesCS1B01G093700;TraesCS1D01G077700	Balanced	TraesCS1A01G075100;TraesCS1B01G093700;TraesCS1D01G077700	Balanced	TraesCS1A01G075100;TraesCS1B01G093700;TraesCS1D01G077700	Balanced	TraesCS1A01G075100;TraesCS1B01G093700;TraesCS1D01G077700	Balanced	TraesCS1A01G075100;TraesCS1B01G093700;TraesCS1D01G077700	B suppressed	TraesCS1A01G075100;TraesCS1B01G093700;TraesCS1D01G077700	Balanced	TraesCS1A01G075100;TraesCS1B01G093700;TraesCS1D01G077700	Balanced	TraesCS1A01G075100;TraesCS1B01G093700;TraesCS1D01G077700	Balanced
TraesCS1A01G075200;TraesCS1B01G093800;TraesCS1D01G077800	Balanced	TraesCS1A01G075200;TraesCS1B01G093800;TraesCS1D01G077800	Balanced	TraesCS1A01G075200;TraesCS1B01G093800;TraesCS1D01G077800	Balanced	TraesCS1A01G075200;TraesCS1B01G093800;TraesCS1D01G077800	Balanced	TraesCS1A01G075200;TraesCS1B01G093800;TraesCS1D01G077800	Balanced	TraesCS1A01G075200;TraesCS1B01G093800;TraesCS1D01G077800	Balanced	TraesCS1A01G075200;TraesCS1B01G093800;TraesCS1D01G077800	Balanced	TraesCS1A01G075200;TraesCS1B01G093800;TraesCS1D01G077800	Balanced
TraesCS1A01G075600;TraesCS1B01G094200;TraesCS1D01G077900	Balanced	TraesCS1A01G075600;TraesCS1B01G094200;TraesCS1D01G077900	Balanced	TraesCS1A01G075600;TraesCS1B01G094200;TraesCS1D01G077900	Balanced	TraesCS1A01G075600;TraesCS1B01G094200;TraesCS1D01G077900	Balanced	TraesCS1A01G075600;TraesCS1B01G094200;TraesCS1D01G077900	Balanced	TraesCS1A01G075600;TraesCS1B01G094200;TraesCS1D01G077900	Balanced	TraesCS1A01G075600;TraesCS1B01G094200;TraesCS1D01G077900	Balanced	TraesCS1A01G075600;TraesCS1B01G094200;TraesCS1D01G077900	Balanced
TraesCS1A01G075700;TraesCS1B01G094300;TraesCS1D01G078000	Balanced	TraesCS1A01G075700;TraesCS1B01G094300;TraesCS1D01G078000	Balanced	TraesCS1A01G075700;TraesCS1B01G094300;TraesCS1D01G078000	Balanced	TraesCS1A01G075700;TraesCS1B01G094300;TraesCS1D01G078000	Balanced	TraesCS1A01G075700;TraesCS1B01G094300;TraesCS1D01G078000	Balanced	TraesCS1A01G075700;TraesCS1B01G094300;TraesCS1D01G078000	Balanced	TraesCS1A01G075700;TraesCS1B01G094300;TraesCS1D01G078000	D suppressed	TraesCS1A01G075700;TraesCS1B01G094300;TraesCS1D01G078000	Balanced
TraesCS1A01G076000;TraesCS1B01G094700;TraesCS1D01G078400	Balanced	TraesCS1A01G076000;TraesCS1B01G094700;TraesCS1D01G078400	Balanced	TraesCS1A01G076000;TraesCS1B01G094700;TraesCS1D01G078400	Balanced	TraesCS1A01G076000;TraesCS1B01G094700;TraesCS1D01G078400	Balanced	TraesCS1A01G076000;TraesCS1B01G094700;TraesCS1D01G078400	Balanced	TraesCS1A01G076000;TraesCS1B01G094700;TraesCS1D01G078400	Balanced	TraesCS1A01G076000;TraesCS1B01G094700;TraesCS1D01G078400	Balanced	TraesCS1A01G076000;TraesCS1B01G094700;TraesCS1D01G078400	Balanced
TraesCS1A01G076100;TraesCS1B01G094600;TraesCS1D01G078500	Balanced	TraesCS1A01G076100;TraesCS1B01G094600;TraesCS1D01G078500	Balanced	TraesCS1A01G076100;TraesCS1B01G094600;TraesCS1D01G078500	Balanced	TraesCS1A01G076100;TraesCS1B01G094600;TraesCS1D01G078500	Balanced	TraesCS1A01G076100;TraesCS1B01G094600;TraesCS1D01G078500	Balanced	TraesCS1A01G076100;TraesCS1B01G094600;TraesCS1D01G078500	Balanced	TraesCS1A01G076100;TraesCS1B01G094600;TraesCS1D01G078500	Balanced	TraesCS1A01G076100;TraesCS1B01G094600;TraesCS1D01G078500	Balanced
TraesCS1A01G076900;TraesCS1B01G095000;TraesCS1D01G079100	Balanced	TraesCS1A01G076900;TraesCS1B01G095000;TraesCS1D01G079100	Balanced	TraesCS1A01G076900;TraesCS1B01G095000;TraesCS1D01G079100	Balanced	TraesCS1A01G076900;TraesCS1B01G095000;TraesCS1D01G079100	Balanced	TraesCS1A01G076900;TraesCS1B01G095000;TraesCS1D01G079100	Balanced	TraesCS1A01G076900;TraesCS1B01G095000;TraesCS1D01G079100	Balanced	TraesCS1A01G076900;TraesCS1B01G095000;TraesCS1D01G079100	Balanced	TraesCS1A01G076900;TraesCS1B01G095000;TraesCS1D01G079100	Balanced
TraesCS1A01G077200;TraesCS1B01G095200;TraesCS1D01G079300	Balanced	TraesCS1A01G077200;TraesCS1B01G095200;TraesCS1D01G079300	Balanced	TraesCS1A01G077200;TraesCS1B01G095200;TraesCS1D01G079300	Balanced	TraesCS1A01G077200;TraesCS1B01G095200;TraesCS1D01G079300	Balanced	TraesCS1A01G077200;TraesCS1B01G095200;TraesCS1D01G079300	Balanced	TraesCS1A01G077200;TraesCS1B01G095200;TraesCS1D01G079300	Balanced	TraesCS1A01G077200;TraesCS1B01G095200;TraesCS1D01G079300	Balanced	TraesCS1A01G077200;TraesCS1B01G095200;TraesCS1D01G079300	Balanced
TraesCS1A01G077500;TraesCS1B01G095600;TraesCS1D01G079600	Balanced	TraesCS1A01G077500;TraesCS1B01G095600;TraesCS1D01G079600	Balanced	TraesCS1A01G077500;TraesCS1B01G095600;TraesCS1D01G079600	Balanced	TraesCS1A01G077500;TraesCS1B01G095600;TraesCS1D01G079600	Balanced	TraesCS1A01G077500;TraesCS1B01G095600;TraesCS1D01G079600	Balanced	TraesCS1A01G077500;TraesCS1B01G095600;TraesCS1D01G079600	Balanced	TraesCS1A01G077500;TraesCS1B01G095600;TraesCS1D01G079600	Balanced	TraesCS1A01G077500;TraesCS1B01G095600;TraesCS1D01G079600	Balanced
TraesCS1A01G077600;TraesCS1B01G095700;TraesCS1D01G079700	Balanced	TraesCS1A01G077600;TraesCS1B01G095700;TraesCS1D01G079700	Balanced	TraesCS1A01G077600;TraesCS1B01G095700;TraesCS1D01G079700	Balanced	TraesCS1A01G077600;TraesCS1B01G095700;TraesCS1D01G079700	Balanced	TraesCS1A01G077600;TraesCS1B01G095700;TraesCS1D01G079700	Balanced	TraesCS1A01G077600;TraesCS1B01G095700;TraesCS1D01G079700	Balanced	TraesCS1A01G077600;TraesCS1B01G095700;TraesCS1D01G079700	Balanced	TraesCS1A01G077600;TraesCS1B01G095700;TraesCS1D01G079700	Balanced
TraesCS1A01G077700;TraesCS1B01G095800;TraesCS1D01G079800	Balanced	TraesCS1A01G077700;TraesCS1B01G095800;TraesCS1D01G079800	Balanced	TraesCS1A01G077700;TraesCS1B01G095800;TraesCS1D01G079800	Balanced	TraesCS1A01G077700;TraesCS1B01G095800;TraesCS1D01G079800	Balanced	TraesCS1A01G077700;TraesCS1B01G095800;TraesCS1D01G079800	Balanced	TraesCS1A01G077700;TraesCS1B01G095800;TraesCS1D01G079800	Balanced	TraesCS1A01G077700;TraesCS1B01G095800;TraesCS1D01G079800	Balanced	TraesCS1A01G077700;TraesCS1B01G095800;TraesCS1D01G079800	Balanced
TraesCS1A01G078100;TraesCS1B01G096200;TraesCS1D01G080300	Balanced	TraesCS1A01G078100;TraesCS1B01G096200;TraesCS1D01G080300	Balanced	TraesCS1A01G078100;TraesCS1B01G096200;TraesCS1D01G080300	Balanced	TraesCS1A01G078100;TraesCS1B01G096200;TraesCS1D01G080300	Balanced	TraesCS1A01G078100;TraesCS1B01G096200;TraesCS1D01G080300	Balanced	TraesCS1A01G078100;TraesCS1B01G096200;TraesCS1D01G080300	Balanced	TraesCS1A01G078100;TraesCS1B01G096200;TraesCS1D01G080300	Balanced	TraesCS1A01G078100;TraesCS1B01G096200;TraesCS1D01G080300	Balanced
TraesCS1A01G078700;TraesCS1B01G096700;TraesCS1D01G080700	Balanced	TraesCS1A01G078700;TraesCS1B01G096700;TraesCS1D01G080700	Balanced	TraesCS1A01G078700;TraesCS1B01G096700;TraesCS1D01G080700	Balanced	TraesCS1A01G078700;TraesCS1B01G096700;TraesCS1D01G080700	Balanced	TraesCS1A01G078700;TraesCS1B01G096700;TraesCS1D01G080700	Balanced	TraesCS1A01G078700;TraesCS1B01G096700;TraesCS1D01G080700	Balanced	TraesCS1A01G078700;TraesCS1B01G096700;TraesCS1D01G080700	Balanced	TraesCS1A01G078700;TraesCS1B01G096700;TraesCS1D01G080700	Balanced
TraesCS1A01G079400;TraesCS1B01G096900;TraesCS1D01G080900	Balanced	TraesCS1A01G079400;TraesCS1B01G096900;TraesCS1D01G080900	Balanced	TraesCS1A01G079400;TraesCS1B01G096900;TraesCS1D01G080900	Balanced	TraesCS1A01G079400;TraesCS1B01G096900;TraesCS1D01G080900	Balanced	TraesCS1A01G079400;TraesCS1B01G096900;TraesCS1D01G080900	Balanced	TraesCS1A01G079400;TraesCS1B01G096900;TraesCS1D01G080900	Balanced	TraesCS1A01G079400;TraesCS1B01G096900;TraesCS1D01G080900	Balanced	TraesCS1A01G079400;TraesCS1B01G096900;TraesCS1D01G080900	Balanced
TraesCS1A01G079700;TraesCS1B01G097700;TraesCS1D01G081400	Balanced	TraesCS1A01G079700;TraesCS1B01G097700;TraesCS1D01G081400	Balanced	TraesCS1A01G079700;TraesCS1B01G097700;TraesCS1D01G081400	Balanced	TraesCS1A01G079700;TraesCS1B01G097700;TraesCS1D01G081400	Balanced	TraesCS1A01G079700;TraesCS1B01G097700;TraesCS1D01G081400	Balanced	TraesCS1A01G079700;TraesCS1B01G097700;TraesCS1D01G081400	Balanced	TraesCS1A01G079700;TraesCS1B01G097700;TraesCS1D01G081400	Balanced	TraesCS1A01G079700;TraesCS1B01G097700;TraesCS1D01G081400	Balanced
TraesCS1A01G079800;TraesCS1B01G097800;TraesCS1D01G081500	Balanced	TraesCS1A01G079800;TraesCS1B01G097800;TraesCS1D01G081500	Balanced	TraesCS1A01G079800;TraesCS1B01G097800;TraesCS1D01G081500	Balanced	TraesCS1A01G079800;TraesCS1B01G097800;TraesCS1D01G081500	Balanced	TraesCS1A01G079800;TraesCS1B01G097800;TraesCS1D01G081500	Balanced	TraesCS1A01G079800;TraesCS1B01G097800;TraesCS1D01G081500	Balanced	TraesCS1A01G079800;TraesCS1B01G097800;TraesCS1D01G081500	Balanced	TraesCS1A01G079800;TraesCS1B01G097800;TraesCS1D01G081500	Balanced
TraesCS1A01G080100;TraesCS1B01G098100;TraesCS1D01G081800	Balanced	TraesCS1A01G080100;TraesCS1B01G098100;TraesCS1D01G081800	Balanced	TraesCS1A01G080100;TraesCS1B01G098100;TraesCS1D01G081800	Balanced	TraesCS1A01G080100;TraesCS1B01G098100;TraesCS1D01G081800	Balanced	TraesCS1A01G080100;TraesCS1B01G098100;TraesCS1D01G081800	Balanced	TraesCS1A01G080100;TraesCS1B01G098100;TraesCS1D01G081800	Balanced	TraesCS1A01G080100;TraesCS1B01G098100;TraesCS1D01G081800	Balanced	TraesCS1A01G080100;TraesCS1B01G098100;TraesCS1D01G081800	Balanced
TraesCS1A01G080200;TraesCS1B01G098200;TraesCS1D01G081900	A dominant	TraesCS1A01G080200;TraesCS1B01G098200;TraesCS1D01G081900	A dominant	TraesCS1A01G080200;TraesCS1B01G098200;TraesCS1D01G081900	Balanced	TraesCS1A01G080200;TraesCS1B01G098200;TraesCS1D01G081900	Balanced	TraesCS1A01G080200;TraesCS1B01G098200;TraesCS1D01G081900	Balanced	TraesCS1A01G080200;TraesCS1B01G098200;TraesCS1D01G081900	A dominant	TraesCS1A01G080200;TraesCS1B01G098200;TraesCS1D01G081900	Balanced	TraesCS1A01G080200;TraesCS1B01G098200;TraesCS1D01G081900	Balanced
TraesCS1A01G080300;TraesCS1B01G098300;TraesCS1D01G082000	Balanced	TraesCS1A01G080300;TraesCS1B01G098300;TraesCS1D01G082000	Balanced	TraesCS1A01G080300;TraesCS1B01G098300;TraesCS1D01G082000	Balanced	TraesCS1A01G080300;TraesCS1B01G098300;TraesCS1D01G082000	Balanced	TraesCS1A01G080300;TraesCS1B01G098300;TraesCS1D01G082000	Balanced	TraesCS1A01G080300;TraesCS1B01G098300;TraesCS1D01G082000	Balanced	TraesCS1A01G080300;TraesCS1B01G098300;TraesCS1D01G082000	Balanced	TraesCS1A01G080300;TraesCS1B01G098300;TraesCS1D01G082000	Balanced
TraesCS1A01G081200;TraesCS1B01G098800;TraesCS1D01G082800	Balanced	TraesCS1A01G081200;TraesCS1B01G098800;TraesCS1D01G082800	Balanced	TraesCS1A01G081200;TraesCS1B01G098800;TraesCS1D01G082800	Balanced	TraesCS1A01G081200;TraesCS1B01G098800;TraesCS1D01G082800	Balanced	TraesCS1A01G081200;TraesCS1B01G098800;TraesCS1D01G082800	Balanced	TraesCS1A01G081200;TraesCS1B01G098800;TraesCS1D01G082800	Balanced	TraesCS1A01G081200;TraesCS1B01G098800;TraesCS1D01G082800	Balanced	TraesCS1A01G081200;TraesCS1B01G098800;TraesCS1D01G082800	Balanced
TraesCS1A01G081300;TraesCS1B01G099000;TraesCS1D01G082900	Balanced	TraesCS1A01G081300;TraesCS1B01G099000;TraesCS1D01G082900	Balanced	TraesCS1A01G081300;TraesCS1B01G099000;TraesCS1D01G082900	Balanced	TraesCS1A01G081300;TraesCS1B01G099000;TraesCS1D01G082900	Balanced	TraesCS1A01G081300;TraesCS1B01G099000;TraesCS1D01G082900	Balanced	TraesCS1A01G081300;TraesCS1B01G099000;TraesCS1D01G082900	Balanced	TraesCS1A01G081300;TraesCS1B01G099000;TraesCS1D01G082900	Balanced	TraesCS1A01G081300;TraesCS1B01G099000;TraesCS1D01G082900	Balanced
TraesCS1A01G081400;TraesCS1B01G099100;TraesCS1D01G083000	Balanced	TraesCS1A01G081400;TraesCS1B01G099100;TraesCS1D01G083000	Balanced	TraesCS1A01G081400;TraesCS1B01G099100;TraesCS1D01G083000	Balanced	TraesCS1A01G081400;TraesCS1B01G099100;TraesCS1D01G083000	Balanced	TraesCS1A01G081400;TraesCS1B01G099100;TraesCS1D01G083000	Balanced	TraesCS1A01G081400;TraesCS1B01G099100;TraesCS1D01G083000	Balanced	TraesCS1A01G081400;TraesCS1B01G099100;TraesCS1D01G083000	Balanced	TraesCS1A01G081400;TraesCS1B01G099100;TraesCS1D01G083000	Balanced
TraesCS1A01G081500;TraesCS1B01G099200;TraesCS1D01G083100	Balanced	TraesCS1A01G081500;TraesCS1B01G099200;TraesCS1D01G083100	Balanced	TraesCS1A01G081500;TraesCS1B01G099200;TraesCS1D01G083100	D dominant	TraesCS1A01G081500;TraesCS1B01G099200;TraesCS1D01G083100	Balanced	TraesCS1A01G081500;TraesCS1B01G099200;TraesCS1D01G083100	Balanced	TraesCS1A01G081500;TraesCS1B01G099200;TraesCS1D01G083100	Balanced	TraesCS1A01G081500;TraesCS1B01G099200;TraesCS1D01G083100	Balanced	TraesCS1A01G081500;TraesCS1B01G099200;TraesCS1D01G083100	D dominant
TraesCS1A01G082000;TraesCS1B01G099600;TraesCS1D01G083600	Balanced	TraesCS1A01G082000;TraesCS1B01G099600;TraesCS1D01G083600	Balanced	TraesCS1A01G082000;TraesCS1B01G099600;TraesCS1D01G083600	Balanced	TraesCS1A01G082000;TraesCS1B01G099600;TraesCS1D01G083600	Balanced	TraesCS1A01G082000;TraesCS1B01G099600;TraesCS1D01G083600	Balanced	TraesCS1A01G082000;TraesCS1B01G099600;TraesCS1D01G083600	Balanced	TraesCS1A01G082000;TraesCS1B01G099600;TraesCS1D01G083600	Balanced	TraesCS1A01G082000;TraesCS1B01G099600;TraesCS1D01G083600	Balanced
TraesCS1A01G082200;TraesCS1B01G099800;TraesCS1D01G083700	Balanced	TraesCS1A01G082200;TraesCS1B01G099800;TraesCS1D01G083700	Balanced	TraesCS1A01G082200;TraesCS1B01G099800;TraesCS1D01G083700	Balanced	TraesCS1A01G082200;TraesCS1B01G099800;TraesCS1D01G083700	Balanced	TraesCS1A01G082200;TraesCS1B01G099800;TraesCS1D01G083700	Balanced	TraesCS1A01G082200;TraesCS1B01G099800;TraesCS1D01G083700	Balanced	TraesCS1A01G082200;TraesCS1B01G099800;TraesCS1D01G083700	Balanced	TraesCS1A01G082200;TraesCS1B01G099800;TraesCS1D01G083700	Balanced
TraesCS1A01G082500;TraesCS1B01G100100;TraesCS1D01G083900	Balanced	TraesCS1A01G082500;TraesCS1B01G100100;TraesCS1D01G083900	Balanced	TraesCS1A01G082500;TraesCS1B01G100100;TraesCS1D01G083900	Balanced	TraesCS1A01G082500;TraesCS1B01G100100;TraesCS1D01G083900	Balanced	TraesCS1A01G082500;TraesCS1B01G100100;TraesCS1D01G083900	Balanced	TraesCS1A01G082500;TraesCS1B01G100100;TraesCS1D01G083900	Balanced	TraesCS1A01G082500;TraesCS1B01G100100;TraesCS1D01G083900	Balanced	TraesCS1A01G082500;TraesCS1B01G100100;TraesCS1D01G083900	Balanced
TraesCS1A01G082600;TraesCS1B01G100200;TraesCS1D01G084000	Balanced	TraesCS1A01G082600;TraesCS1B01G100200;TraesCS1D01G084000	Balanced	TraesCS1A01G082600;TraesCS1B01G100200;TraesCS1D01G084000	Balanced	TraesCS1A01G082600;TraesCS1B01G100200;TraesCS1D01G084000	Balanced	TraesCS1A01G082600;TraesCS1B01G100200;TraesCS1D01G084000	Balanced	TraesCS1A01G082600;TraesCS1B01G100200;TraesCS1D01G084000	Balanced	TraesCS1A01G082600;TraesCS1B01G100200;TraesCS1D01G084000	Balanced	TraesCS1A01G082600;TraesCS1B01G100200;TraesCS1D01G084000	Balanced
TraesCS1A01G082700;TraesCS1B01G100300;TraesCS1D01G084100	Balanced	TraesCS1A01G082700;TraesCS1B01G100300;TraesCS1D01G084100	Balanced	TraesCS1A01G082700;TraesCS1B01G100300;TraesCS1D01G084100	Balanced	TraesCS1A01G082700;TraesCS1B01G100300;TraesCS1D01G084100	Balanced	TraesCS1A01G082700;TraesCS1B01G100300;TraesCS1D01G084100	Balanced	TraesCS1A01G082700;TraesCS1B01G100300;TraesCS1D01G084100	Balanced	TraesCS1A01G082700;TraesCS1B01G100300;TraesCS1D01G084100	Balanced	TraesCS1A01G082700;TraesCS1B01G100300;TraesCS1D01G084100	Balanced
TraesCS1A01G083000;TraesCS1B01G100400;TraesCS1D01G084200	Balanced	TraesCS1A01G083000;TraesCS1B01G100400;TraesCS1D01G084200	Balanced	TraesCS1A01G083000;TraesCS1B01G100400;TraesCS1D01G084200	Balanced	TraesCS1A01G083000;TraesCS1B01G100400;TraesCS1D01G084200	Balanced	TraesCS1A01G083000;TraesCS1B01G100400;TraesCS1D01G084200	Balanced	TraesCS1A01G083000;TraesCS1B01G100400;TraesCS1D01G084200	Balanced	TraesCS1A01G083000;TraesCS1B01G100400;TraesCS1D01G084200	Balanced	TraesCS1A01G083000;TraesCS1B01G100400;TraesCS1D01G084200	Balanced
TraesCS1A01G083100;TraesCS1B01G100600;TraesCS1D01G084400	Balanced	TraesCS1A01G083100;TraesCS1B01G100600;TraesCS1D01G084400	Balanced	TraesCS1A01G083100;TraesCS1B01G100600;TraesCS1D01G084400	Balanced	TraesCS1A01G083100;TraesCS1B01G100600;TraesCS1D01G084400	Balanced	TraesCS1A01G083100;TraesCS1B01G100600;TraesCS1D01G084400	Balanced	TraesCS1A01G083100;TraesCS1B01G100600;TraesCS1D01G084400	Balanced	TraesCS1A01G083100;TraesCS1B01G100600;TraesCS1D01G084400	Balanced	TraesCS1A01G083100;TraesCS1B01G100600;TraesCS1D01G084400	Balanced
TraesCS1A01G083300;TraesCS1B01G100700;TraesCS1D01G084500	Balanced	TraesCS1A01G083300;TraesCS1B01G100700;TraesCS1D01G084500	Balanced	TraesCS1A01G083300;TraesCS1B01G100700;TraesCS1D01G084500	Balanced	TraesCS1A01G083300;TraesCS1B01G100700;TraesCS1D01G084500	Balanced	TraesCS1A01G083300;TraesCS1B01G100700;TraesCS1D01G084500	Balanced	TraesCS1A01G083300;TraesCS1B01G100700;TraesCS1D01G084500	Balanced	TraesCS1A01G083300;TraesCS1B01G100700;TraesCS1D01G084500	Balanced	TraesCS1A01G083300;TraesCS1B01G100700;TraesCS1D01G084500	Balanced
TraesCS1A01G083400;TraesCS1B01G100800;TraesCS1D01G084600	Balanced	TraesCS1A01G083400;TraesCS1B01G100800;TraesCS1D01G084600	Balanced	TraesCS1A01G083400;TraesCS1B01G100800;TraesCS1D01G084600	Balanced	TraesCS1A01G083400;TraesCS1B01G100800;TraesCS1D01G084600	Balanced	TraesCS1A01G083400;TraesCS1B01G100800;TraesCS1D01G084600	Balanced	TraesCS1A01G083400;TraesCS1B01G100800;TraesCS1D01G084600	Balanced	TraesCS1A01G083400;TraesCS1B01G100800;TraesCS1D01G084600	Balanced	TraesCS1A01G083400;TraesCS1B01G100800;TraesCS1D01G084600	Balanced
TraesCS1A01G083500;TraesCS1B01G101000;TraesCS1D01G084700	A suppressed	TraesCS1A01G083500;TraesCS1B01G101000;TraesCS1D01G084700	A suppressed	TraesCS1A01G083500;TraesCS1B01G101000;TraesCS1D01G084700	Balanced	TraesCS1A01G083500;TraesCS1B01G101000;TraesCS1D01G084700	Balanced	TraesCS1A01G083500;TraesCS1B01G101000;TraesCS1D01G084700	Balanced	TraesCS1A01G083500;TraesCS1B01G101000;TraesCS1D01G084700	Balanced	TraesCS1A01G083500;TraesCS1B01G101000;TraesCS1D01G084700	B dominant	TraesCS1A01G083500;TraesCS1B01G101000;TraesCS1D01G084700	Balanced
TraesCS1A01G083800;TraesCS1B01G101100;TraesCS1D01G084900	Balanced	TraesCS1A01G083800;TraesCS1B01G101100;TraesCS1D01G084900	Balanced	TraesCS1A01G083800;TraesCS1B01G101100;TraesCS1D01G084900	A suppressed	TraesCS1A01G083800;TraesCS1B01G101100;TraesCS1D01G084900	Balanced	TraesCS1A01G083800;TraesCS1B01G101100;TraesCS1D01G084900	Balanced	TraesCS1A01G083800;TraesCS1B01G101100;TraesCS1D01G084900	Balanced	TraesCS1A01G083800;TraesCS1B01G101100;TraesCS1D01G084900	Balanced	TraesCS1A01G083800;TraesCS1B01G101100;TraesCS1D01G084900	Balanced
TraesCS1A01G084100;TraesCS1B01G101600;TraesCS1D01G085300	Balanced	TraesCS1A01G084100;TraesCS1B01G101600;TraesCS1D01G085300	Balanced	TraesCS1A01G084100;TraesCS1B01G101600;TraesCS1D01G085300	Balanced	TraesCS1A01G084100;TraesCS1B01G101600;TraesCS1D01G085300	Balanced	TraesCS1A01G084100;TraesCS1B01G101600;TraesCS1D01G085300	Balanced	TraesCS1A01G084100;TraesCS1B01G101600;TraesCS1D01G085300	Balanced	TraesCS1A01G084100;TraesCS1B01G101600;TraesCS1D01G085300	Balanced	TraesCS1A01G084100;TraesCS1B01G101600;TraesCS1D01G085300	Balanced
TraesCS1A01G084200;TraesCS1B01G101700;TraesCS1D01G085400	Balanced	TraesCS1A01G084200;TraesCS1B01G101700;TraesCS1D01G085400	Balanced	TraesCS1A01G084200;TraesCS1B01G101700;TraesCS1D01G085400	Balanced	TraesCS1A01G084200;TraesCS1B01G101700;TraesCS1D01G085400	Balanced	TraesCS1A01G084200;TraesCS1B01G101700;TraesCS1D01G085400	Balanced	TraesCS1A01G084200;TraesCS1B01G101700;TraesCS1D01G085400	Balanced	TraesCS1A01G084200;TraesCS1B01G101700;TraesCS1D01G085400	Balanced	TraesCS1A01G084200;TraesCS1B01G101700;TraesCS1D01G085400	Balanced
TraesCS1A01G084300;TraesCS4B01G156500;TraesCS4D01G156100	Balanced	TraesCS1A01G084300;TraesCS4B01G156500;TraesCS4D01G156100	Balanced	TraesCS1A01G084300;TraesCS4B01G156500;TraesCS4D01G156100	Balanced	TraesCS1A01G084300;TraesCS4B01G156500;TraesCS4D01G156100	B dominant	TraesCS1A01G084300;TraesCS4B01G156500;TraesCS4D01G156100	Balanced	TraesCS1A01G084300;TraesCS4B01G156500;TraesCS4D01G156100	Balanced	TraesCS1A01G084300;TraesCS4B01G156500;TraesCS4D01G156100	Balanced	TraesCS1A01G084300;TraesCS4B01G156500;TraesCS4D01G156100	Balanced
TraesCS1A01G084500;TraesCS1B01G101800;TraesCS1D01G085900	Balanced	TraesCS1A01G084500;TraesCS1B01G101800;TraesCS1D01G085900	Balanced	TraesCS1A01G084500;TraesCS1B01G101800;TraesCS1D01G085900	Balanced	TraesCS1A01G084500;TraesCS1B01G101800;TraesCS1D01G085900	Balanced	TraesCS1A01G084500;TraesCS1B01G101800;TraesCS1D01G085900	Balanced	TraesCS1A01G084500;TraesCS1B01G101800;TraesCS1D01G085900	Balanced	TraesCS1A01G084500;TraesCS1B01G101800;TraesCS1D01G085900	Balanced	TraesCS1A01G084500;TraesCS1B01G101800;TraesCS1D01G085900	Balanced
TraesCS1A01G084600;TraesCS1B01G101900;TraesCS1D01G086000	D dominant	TraesCS1A01G084600;TraesCS1B01G101900;TraesCS1D01G086000	Balanced	TraesCS1A01G084600;TraesCS1B01G101900;TraesCS1D01G086000	Balanced	TraesCS1A01G084600;TraesCS1B01G101900;TraesCS1D01G086000	Balanced	TraesCS1A01G084600;TraesCS1B01G101900;TraesCS1D01G086000	Balanced	TraesCS1A01G084600;TraesCS1B01G101900;TraesCS1D01G086000	Balanced	TraesCS1A01G084600;TraesCS1B01G101900;TraesCS1D01G086000	Balanced	TraesCS1A01G084600;TraesCS1B01G101900;TraesCS1D01G086000	Balanced
TraesCS1A01G084800;TraesCS1B01G102000;TraesCS1D01G086200	Balanced	TraesCS1A01G084800;TraesCS1B01G102000;TraesCS1D01G086200	Balanced	TraesCS1A01G084800;TraesCS1B01G102000;TraesCS1D01G086200	Balanced	TraesCS1A01G084800;TraesCS1B01G102000;TraesCS1D01G086200	Balanced	TraesCS1A01G084800;TraesCS1B01G102000;TraesCS1D01G086200	Balanced	TraesCS1A01G084800;TraesCS1B01G102000;TraesCS1D01G086200	Balanced	TraesCS1A01G084800;TraesCS1B01G102000;TraesCS1D01G086200	Balanced	TraesCS1A01G084800;TraesCS1B01G102000;TraesCS1D01G086200	Balanced
TraesCS1A01G084900;TraesCS1B01G102100;TraesCS1D01G086300	Balanced	TraesCS1A01G084900;TraesCS1B01G102100;TraesCS1D01G086300	Balanced	TraesCS1A01G084900;TraesCS1B01G102100;TraesCS1D01G086300	Balanced	TraesCS1A01G084900;TraesCS1B01G102100;TraesCS1D01G086300	Balanced	TraesCS1A01G084900;TraesCS1B01G102100;TraesCS1D01G086300	Balanced	TraesCS1A01G084900;TraesCS1B01G102100;TraesCS1D01G086300	Balanced	TraesCS1A01G084900;TraesCS1B01G102100;TraesCS1D01G086300	Balanced	TraesCS1A01G084900;TraesCS1B01G102100;TraesCS1D01G086300	Balanced
TraesCS1A01G085000;TraesCS1B01G102200;TraesCS1D01G086400	Balanced	TraesCS1A01G085000;TraesCS1B01G102200;TraesCS1D01G086400	Balanced	TraesCS1A01G085000;TraesCS1B01G102200;TraesCS1D01G086400	Balanced	TraesCS1A01G085000;TraesCS1B01G102200;TraesCS1D01G086400	Balanced	TraesCS1A01G085000;TraesCS1B01G102200;TraesCS1D01G086400	Balanced	TraesCS1A01G085000;TraesCS1B01G102200;TraesCS1D01G086400	Balanced	TraesCS1A01G085000;TraesCS1B01G102200;TraesCS1D01G086400	Balanced	TraesCS1A01G085000;TraesCS1B01G102200;TraesCS1D01G086400	Balanced
TraesCS1A01G085500;TraesCS1B01G102600;TraesCS1D01G086600	Balanced	TraesCS1A01G085500;TraesCS1B01G102600;TraesCS1D01G086600	Balanced	TraesCS1A01G085500;TraesCS1B01G102600;TraesCS1D01G086600	Balanced	TraesCS1A01G085500;TraesCS1B01G102600;TraesCS1D01G086600	Balanced	TraesCS1A01G085500;TraesCS1B01G102600;TraesCS1D01G086600	Balanced	TraesCS1A01G085500;TraesCS1B01G102600;TraesCS1D01G086600	Balanced	TraesCS1A01G085500;TraesCS1B01G102600;TraesCS1D01G086600	Balanced	TraesCS1A01G085500;TraesCS1B01G102600;TraesCS1D01G086600	Balanced
TraesCS1A01G085600;TraesCS1B01G102700;TraesCS1D01G086700	Balanced	TraesCS1A01G085600;TraesCS1B01G102700;TraesCS1D01G086700	Balanced	TraesCS1A01G085600;TraesCS1B01G102700;TraesCS1D01G086700	Balanced	TraesCS1A01G085600;TraesCS1B01G102700;TraesCS1D01G086700	Balanced	TraesCS1A01G085600;TraesCS1B01G102700;TraesCS1D01G086700	Balanced	TraesCS1A01G085600;TraesCS1B01G102700;TraesCS1D01G086700	Balanced	TraesCS1A01G085600;TraesCS1B01G102700;TraesCS1D01G086700	B dominant	TraesCS1A01G085600;TraesCS1B01G102700;TraesCS1D01G086700	Balanced
TraesCS1A01G085800;TraesCS1B01G103700;TraesCS1D01G087300	Balanced	TraesCS1A01G085800;TraesCS1B01G103700;TraesCS1D01G087300	Balanced	TraesCS1A01G085800;TraesCS1B01G103700;TraesCS1D01G087300	Balanced	TraesCS1A01G085800;TraesCS1B01G103700;TraesCS1D01G087300	Balanced	TraesCS1A01G085800;TraesCS1B01G103700;TraesCS1D01G087300	Balanced	TraesCS1A01G085800;TraesCS1B01G103700;TraesCS1D01G087300	Balanced	TraesCS1A01G085800;TraesCS1B01G103700;TraesCS1D01G087300	Balanced	TraesCS1A01G085800;TraesCS1B01G103700;TraesCS1D01G087300	Balanced
TraesCS1A01G085900;TraesCS1B01G103800;TraesCS1D01G087400	Balanced	TraesCS1A01G085900;TraesCS1B01G103800;TraesCS1D01G087400	Balanced	TraesCS1A01G085900;TraesCS1B01G103800;TraesCS1D01G087400	Balanced	TraesCS1A01G085900;TraesCS1B01G103800;TraesCS1D01G087400	Balanced	TraesCS1A01G085900;TraesCS1B01G103800;TraesCS1D01G087400	Balanced	TraesCS1A01G085900;TraesCS1B01G103800;TraesCS1D01G087400	Balanced	TraesCS1A01G085900;TraesCS1B01G103800;TraesCS1D01G087400	Balanced	TraesCS1A01G085900;TraesCS1B01G103800;TraesCS1D01G087400	Balanced
TraesCS1A01G086200;TraesCS1B01G104600;TraesCS1D01G087800	Balanced	TraesCS1A01G086200;TraesCS1B01G104600;TraesCS1D01G087800	Balanced	TraesCS1A01G086200;TraesCS1B01G104600;TraesCS1D01G087800	Balanced	TraesCS1A01G086200;TraesCS1B01G104600;TraesCS1D01G087800	Balanced	TraesCS1A01G086200;TraesCS1B01G104600;TraesCS1D01G087800	Balanced	TraesCS1A01G086200;TraesCS1B01G104600;TraesCS1D01G087800	Balanced	TraesCS1A01G086200;TraesCS1B01G104600;TraesCS1D01G087800	Balanced	TraesCS1A01G086200;TraesCS1B01G104600;TraesCS1D01G087800	Balanced
TraesCS1A01G086500;TraesCS1B01G104900;TraesCS1D01G088000	Balanced	TraesCS1A01G086500;TraesCS1B01G104900;TraesCS1D01G088000	Balanced	TraesCS1A01G086500;TraesCS1B01G104900;TraesCS1D01G088000	Balanced	TraesCS1A01G086500;TraesCS1B01G104900;TraesCS1D01G088000	Balanced	TraesCS1A01G086500;TraesCS1B01G104900;TraesCS1D01G088000	Balanced	TraesCS1A01G086500;TraesCS1B01G104900;TraesCS1D01G088000	Balanced	TraesCS1A01G086500;TraesCS1B01G104900;TraesCS1D01G088000	Balanced	TraesCS1A01G086500;TraesCS1B01G104900;TraesCS1D01G088000	Balanced
TraesCS1A01G086600;TraesCS1B01G105100;TraesCS1D01G088100	Balanced	TraesCS1A01G086600;TraesCS1B01G105100;TraesCS1D01G088100	Balanced	TraesCS1A01G086600;TraesCS1B01G105100;TraesCS1D01G088100	Balanced	TraesCS1A01G086600;TraesCS1B01G105100;TraesCS1D01G088100	Balanced	TraesCS1A01G086600;TraesCS1B01G105100;TraesCS1D01G088100	Balanced	TraesCS1A01G086600;TraesCS1B01G105100;TraesCS1D01G088100	Balanced	TraesCS1A01G086600;TraesCS1B01G105100;TraesCS1D01G088100	Balanced	TraesCS1A01G086600;TraesCS1B01G105100;TraesCS1D01G088100	Balanced
TraesCS1A01G086800;TraesCS1B01G105200;TraesCS1D01G088200	Balanced	TraesCS1A01G086800;TraesCS1B01G105200;TraesCS1D01G088200	Balanced	TraesCS1A01G086800;TraesCS1B01G105200;TraesCS1D01G088200	Balanced	TraesCS1A01G086800;TraesCS1B01G105200;TraesCS1D01G088200	Balanced	TraesCS1A01G086800;TraesCS1B01G105200;TraesCS1D01G088200	Balanced	TraesCS1A01G086800;TraesCS1B01G105200;TraesCS1D01G088200	Balanced	TraesCS1A01G086800;TraesCS1B01G105200;TraesCS1D01G088200	Balanced	TraesCS1A01G086800;TraesCS1B01G105200;TraesCS1D01G088200	Balanced
TraesCS1A01G086900;TraesCS1B01G105300;TraesCS1D01G088300	Balanced	TraesCS1A01G086900;TraesCS1B01G105300;TraesCS1D01G088300	Balanced	TraesCS1A01G086900;TraesCS1B01G105300;TraesCS1D01G088300	Balanced	TraesCS1A01G086900;TraesCS1B01G105300;TraesCS1D01G088300	Balanced	TraesCS1A01G086900;TraesCS1B01G105300;TraesCS1D01G088300	Balanced	TraesCS1A01G086900;TraesCS1B01G105300;TraesCS1D01G088300	Balanced	TraesCS1A01G086900;TraesCS1B01G105300;TraesCS1D01G088300	Balanced	TraesCS1A01G086900;TraesCS1B01G105300;TraesCS1D01G088300	Balanced
TraesCS1A01G087100;TraesCS1B01G105700;TraesCS1D01G088700	Balanced	TraesCS1A01G087100;TraesCS1B01G105700;TraesCS1D01G088700	Balanced	TraesCS1A01G087100;TraesCS1B01G105700;TraesCS1D01G088700	Balanced	TraesCS1A01G087100;TraesCS1B01G105700;TraesCS1D01G088700	Balanced	TraesCS1A01G087100;TraesCS1B01G105700;TraesCS1D01G088700	Balanced	TraesCS1A01G087100;TraesCS1B01G105700;TraesCS1D01G088700	A dominant	TraesCS1A01G087100;TraesCS1B01G105700;TraesCS1D01G088700	Balanced	TraesCS1A01G087100;TraesCS1B01G105700;TraesCS1D01G088700	Balanced
TraesCS1A01G087500;TraesCS1B01G106400;TraesCS1D01G088800	Balanced	TraesCS1A01G087500;TraesCS1B01G106400;TraesCS1D01G088800	Balanced	TraesCS1A01G087500;TraesCS1B01G106400;TraesCS1D01G088800	Balanced	TraesCS1A01G087500;TraesCS1B01G106400;TraesCS1D01G088800	Balanced	TraesCS1A01G087500;TraesCS1B01G106400;TraesCS1D01G088800	Balanced	TraesCS1A01G087500;TraesCS1B01G106400;TraesCS1D01G088800	A dominant	TraesCS1A01G087500;TraesCS1B01G106400;TraesCS1D01G088800	Balanced	TraesCS1A01G087500;TraesCS1B01G106400;TraesCS1D01G088800	Balanced
TraesCS1A01G087900;TraesCS1B01G106900;TraesCS1D01G089200	A suppressed	TraesCS1A01G087900;TraesCS1B01G106900;TraesCS1D01G089200	A suppressed	TraesCS1A01G087900;TraesCS1B01G106900;TraesCS1D01G089200	Balanced	TraesCS1A01G087900;TraesCS1B01G106900;TraesCS1D01G089200	A dominant	TraesCS1A01G087900;TraesCS1B01G106900;TraesCS1D01G089200	Balanced	TraesCS1A01G087900;TraesCS1B01G106900;TraesCS1D01G089200	Balanced	TraesCS1A01G087900;TraesCS1B01G106900;TraesCS1D01G089200	Balanced	TraesCS1A01G087900;TraesCS1B01G106900;TraesCS1D01G089200	Balanced
TraesCS1A01G088000;TraesCS1B01G107000;TraesCS1D01G089300	Balanced	TraesCS1A01G088000;TraesCS1B01G107000;TraesCS1D01G089300	Balanced	TraesCS1A01G088000;TraesCS1B01G107000;TraesCS1D01G089300	Balanced	TraesCS1A01G088000;TraesCS1B01G107000;TraesCS1D01G089300	Balanced	TraesCS1A01G088000;TraesCS1B01G107000;TraesCS1D01G089300	Balanced	TraesCS1A01G088000;TraesCS1B01G107000;TraesCS1D01G089300	Balanced	TraesCS1A01G088000;TraesCS1B01G107000;TraesCS1D01G089300	Balanced	TraesCS1A01G088000;TraesCS1B01G107000;TraesCS1D01G089300	Balanced
TraesCS1A01G088100;TraesCS1B01G107100;TraesCS1D01G089400	Balanced	TraesCS1A01G088100;TraesCS1B01G107100;TraesCS1D01G089400	Balanced	TraesCS1A01G088100;TraesCS1B01G107100;TraesCS1D01G089400	Balanced	TraesCS1A01G088100;TraesCS1B01G107100;TraesCS1D01G089400	Balanced	TraesCS1A01G088100;TraesCS1B01G107100;TraesCS1D01G089400	Balanced	TraesCS1A01G088100;TraesCS1B01G107100;TraesCS1D01G089400	Balanced	TraesCS1A01G088100;TraesCS1B01G107100;TraesCS1D01G089400	Balanced	TraesCS1A01G088100;TraesCS1B01G107100;TraesCS1D01G089400	Balanced
TraesCS1A01G088200;TraesCS1B01G107200;TraesCS1D01G089500	Balanced	TraesCS1A01G088200;TraesCS1B01G107200;TraesCS1D01G089500	Balanced	TraesCS1A01G088200;TraesCS1B01G107200;TraesCS1D01G089500	Balanced	TraesCS1A01G088200;TraesCS1B01G107200;TraesCS1D01G089500	Balanced	TraesCS1A01G088200;TraesCS1B01G107200;TraesCS1D01G089500	Balanced	TraesCS1A01G088200;TraesCS1B01G107200;TraesCS1D01G089500	Balanced	TraesCS1A01G088200;TraesCS1B01G107200;TraesCS1D01G089500	Balanced	TraesCS1A01G088200;TraesCS1B01G107200;TraesCS1D01G089500	Balanced
TraesCS1A01G088900;TraesCS1B01G107800;TraesCS1D01G090200	B dominant	TraesCS1A01G088900;TraesCS1B01G107800;TraesCS1D01G090200	Balanced	TraesCS1A01G088900;TraesCS1B01G107800;TraesCS1D01G090200	Balanced	TraesCS1A01G088900;TraesCS1B01G107800;TraesCS1D01G090200	B dominant	TraesCS1A01G088900;TraesCS1B01G107800;TraesCS1D01G090200	Balanced	TraesCS1A01G088900;TraesCS1B01G107800;TraesCS1D01G090200	B dominant	TraesCS1A01G088900;TraesCS1B01G107800;TraesCS1D01G090200	Balanced	TraesCS1A01G088900;TraesCS1B01G107800;TraesCS1D01G090200	Balanced
TraesCS1A01G089100;TraesCS1B01G116700;TraesCS1D01G097400	Balanced	TraesCS1A01G089100;TraesCS1B01G116700;TraesCS1D01G097400	Balanced	TraesCS1A01G089100;TraesCS1B01G116700;TraesCS1D01G097400	Balanced	TraesCS1A01G089100;TraesCS1B01G116700;TraesCS1D01G097400	Balanced	TraesCS1A01G089100;TraesCS1B01G116700;TraesCS1D01G097400	Balanced	TraesCS1A01G089100;TraesCS1B01G116700;TraesCS1D01G097400	Balanced	TraesCS1A01G089100;TraesCS1B01G116700;TraesCS1D01G097400	Balanced	TraesCS1A01G089100;TraesCS1B01G116700;TraesCS1D01G097400	Balanced
TraesCS1A01G089900;TraesCS1B01G117900;TraesCS1D01G098400	Balanced	TraesCS1A01G089900;TraesCS1B01G117900;TraesCS1D01G098400	Balanced	TraesCS1A01G089900;TraesCS1B01G117900;TraesCS1D01G098400	Balanced	TraesCS1A01G089900;TraesCS1B01G117900;TraesCS1D01G098400	Balanced	TraesCS1A01G089900;TraesCS1B01G117900;TraesCS1D01G098400	Balanced	TraesCS1A01G089900;TraesCS1B01G117900;TraesCS1D01G098400	Balanced	TraesCS1A01G089900;TraesCS1B01G117900;TraesCS1D01G098400	Balanced	TraesCS1A01G089900;TraesCS1B01G117900;TraesCS1D01G098400	Balanced
TraesCS1A01G090000;TraesCS1B01G118000;TraesCS1D01G098500	Balanced	TraesCS1A01G090000;TraesCS1B01G118000;TraesCS1D01G098500	Balanced	TraesCS1A01G090000;TraesCS1B01G118000;TraesCS1D01G098500	Balanced	TraesCS1A01G090000;TraesCS1B01G118000;TraesCS1D01G098500	Balanced	TraesCS1A01G090000;TraesCS1B01G118000;TraesCS1D01G098500	Balanced	TraesCS1A01G090000;TraesCS1B01G118000;TraesCS1D01G098500	Balanced	TraesCS1A01G090000;TraesCS1B01G118000;TraesCS1D01G098500	Balanced	TraesCS1A01G090000;TraesCS1B01G118000;TraesCS1D01G098500	Balanced
TraesCS1A01G090100;TraesCS1B01G118200;TraesCS1D01G098600	Balanced	TraesCS1A01G090100;TraesCS1B01G118200;TraesCS1D01G098600	Balanced	TraesCS1A01G090100;TraesCS1B01G118200;TraesCS1D01G098600	Balanced	TraesCS1A01G090100;TraesCS1B01G118200;TraesCS1D01G098600	Balanced	TraesCS1A01G090100;TraesCS1B01G118200;TraesCS1D01G098600	Balanced	TraesCS1A01G090100;TraesCS1B01G118200;TraesCS1D01G098600	Balanced	TraesCS1A01G090100;TraesCS1B01G118200;TraesCS1D01G098600	Balanced	TraesCS1A01G090100;TraesCS1B01G118200;TraesCS1D01G098600	Balanced
TraesCS1A01G090300;TraesCS1B01G118300;TraesCS1D01G098700	Balanced	TraesCS1A01G090300;TraesCS1B01G118300;TraesCS1D01G098700	Balanced	TraesCS1A01G090300;TraesCS1B01G118300;TraesCS1D01G098700	Balanced	TraesCS1A01G090300;TraesCS1B01G118300;TraesCS1D01G098700	Balanced	TraesCS1A01G090300;TraesCS1B01G118300;TraesCS1D01G098700	Balanced	TraesCS1A01G090300;TraesCS1B01G118300;TraesCS1D01G098700	Balanced	TraesCS1A01G090300;TraesCS1B01G118300;TraesCS1D01G098700	B dominant	TraesCS1A01G090300;TraesCS1B01G118300;TraesCS1D01G098700	Balanced
TraesCS1A01G090600;TraesCS1B01G118400;TraesCS1D01G099200	Balanced	TraesCS1A01G090600;TraesCS1B01G118400;TraesCS1D01G099200	Balanced	TraesCS1A01G090600;TraesCS1B01G118400;TraesCS1D01G099200	Balanced	TraesCS1A01G090600;TraesCS1B01G118400;TraesCS1D01G099200	Balanced	TraesCS1A01G090600;TraesCS1B01G118400;TraesCS1D01G099200	B dominant	TraesCS1A01G090600;TraesCS1B01G118400;TraesCS1D01G099200	Balanced	TraesCS1A01G090600;TraesCS1B01G118400;TraesCS1D01G099200	Balanced	TraesCS1A01G090600;TraesCS1B01G118400;TraesCS1D01G099200	Balanced
TraesCS1A01G091100;TraesCS1B01G118900;TraesCS1D01G099600	Balanced	TraesCS1A01G091100;TraesCS1B01G118900;TraesCS1D01G099600	Balanced	TraesCS1A01G091100;TraesCS1B01G118900;TraesCS1D01G099600	Balanced	TraesCS1A01G091100;TraesCS1B01G118900;TraesCS1D01G099600	Balanced	TraesCS1A01G091100;TraesCS1B01G118900;TraesCS1D01G099600	Balanced	TraesCS1A01G091100;TraesCS1B01G118900;TraesCS1D01G099600	Balanced	TraesCS1A01G091100;TraesCS1B01G118900;TraesCS1D01G099600	Balanced	TraesCS1A01G091100;TraesCS1B01G118900;TraesCS1D01G099600	Balanced
TraesCS1A01G091200;TraesCS1B01G119000;TraesCS1D01G099700	Balanced	TraesCS1A01G091200;TraesCS1B01G119000;TraesCS1D01G099700	Balanced	TraesCS1A01G091200;TraesCS1B01G119000;TraesCS1D01G099700	Balanced	TraesCS1A01G091200;TraesCS1B01G119000;TraesCS1D01G099700	Balanced	TraesCS1A01G091200;TraesCS1B01G119000;TraesCS1D01G099700	Balanced	TraesCS1A01G091200;TraesCS1B01G119000;TraesCS1D01G099700	Balanced	TraesCS1A01G091200;TraesCS1B01G119000;TraesCS1D01G099700	Balanced	TraesCS1A01G091200;TraesCS1B01G119000;TraesCS1D01G099700	Balanced
TraesCS1A01G091300;TraesCS1B01G119100;TraesCS1D01G099900	Balanced	TraesCS1A01G091300;TraesCS1B01G119100;TraesCS1D01G099900	Balanced	TraesCS1A01G091300;TraesCS1B01G119100;TraesCS1D01G099900	Balanced	TraesCS1A01G091300;TraesCS1B01G119100;TraesCS1D01G099900	Balanced	TraesCS1A01G091300;TraesCS1B01G119100;TraesCS1D01G099900	Balanced	TraesCS1A01G091300;TraesCS1B01G119100;TraesCS1D01G099900	Balanced	TraesCS1A01G091300;TraesCS1B01G119100;TraesCS1D01G099900	Balanced	TraesCS1A01G091300;TraesCS1B01G119100;TraesCS1D01G099900	Balanced
TraesCS1A01G091400;TraesCS1B01G119200;TraesCS1D01G100000	Balanced	TraesCS1A01G091400;TraesCS1B01G119200;TraesCS1D01G100000	Balanced	TraesCS1A01G091400;TraesCS1B01G119200;TraesCS1D01G100000	Balanced	TraesCS1A01G091400;TraesCS1B01G119200;TraesCS1D01G100000	Balanced	TraesCS1A01G091400;TraesCS1B01G119200;TraesCS1D01G100000	B dominant	TraesCS1A01G091400;TraesCS1B01G119200;TraesCS1D01G100000	B dominant	TraesCS1A01G091400;TraesCS1B01G119200;TraesCS1D01G100000	Balanced	TraesCS1A01G091400;TraesCS1B01G119200;TraesCS1D01G100000	Balanced
TraesCS1A01G091500;TraesCS1B01G119300;TraesCS1D01G100100	Balanced	TraesCS1A01G091500;TraesCS1B01G119300;TraesCS1D01G100100	Balanced	TraesCS1A01G091500;TraesCS1B01G119300;TraesCS1D01G100100	Balanced	TraesCS1A01G091500;TraesCS1B01G119300;TraesCS1D01G100100	Balanced	TraesCS1A01G091500;TraesCS1B01G119300;TraesCS1D01G100100	Balanced	TraesCS1A01G091500;TraesCS1B01G119300;TraesCS1D01G100100	Balanced	TraesCS1A01G091500;TraesCS1B01G119300;TraesCS1D01G100100	Balanced	TraesCS1A01G091500;TraesCS1B01G119300;TraesCS1D01G100100	Balanced
TraesCS1A01G091600;TraesCS1B01G119400;TraesCS1D01G100200	Balanced	TraesCS1A01G091600;TraesCS1B01G119400;TraesCS1D01G100200	Balanced	TraesCS1A01G091600;TraesCS1B01G119400;TraesCS1D01G100200	Balanced	TraesCS1A01G091600;TraesCS1B01G119400;TraesCS1D01G100200	Balanced	TraesCS1A01G091600;TraesCS1B01G119400;TraesCS1D01G100200	Balanced	TraesCS1A01G091600;TraesCS1B01G119400;TraesCS1D01G100200	Balanced	TraesCS1A01G091600;TraesCS1B01G119400;TraesCS1D01G100200	Balanced	TraesCS1A01G091600;TraesCS1B01G119400;TraesCS1D01G100200	Balanced
TraesCS1A01G091700;TraesCS5B01G301100;TraesCS5D01G307900	Balanced	TraesCS1A01G091700;TraesCS5B01G301100;TraesCS5D01G307900	Balanced	TraesCS1A01G091700;TraesCS5B01G301100;TraesCS5D01G307900	Balanced	TraesCS1A01G091700;TraesCS5B01G301100;TraesCS5D01G307900	Balanced	TraesCS1A01G091700;TraesCS5B01G301100;TraesCS5D01G307900	Balanced	TraesCS1A01G091700;TraesCS5B01G301100;TraesCS5D01G307900	Balanced	TraesCS1A01G091700;TraesCS5B01G301100;TraesCS5D01G307900	Balanced	TraesCS1A01G091700;TraesCS5B01G301100;TraesCS5D01G307900	A suppressed
TraesCS1A01G092200;TraesCS1B01G120000;TraesCS1D01G100800	Balanced	TraesCS1A01G092200;TraesCS1B01G120000;TraesCS1D01G100800	D dominant	TraesCS1A01G092200;TraesCS1B01G120000;TraesCS1D01G100800	D dominant	TraesCS1A01G092200;TraesCS1B01G120000;TraesCS1D01G100800	Balanced	TraesCS1A01G092200;TraesCS1B01G120000;TraesCS1D01G100800	Balanced	TraesCS1A01G092200;TraesCS1B01G120000;TraesCS1D01G100800	Balanced	TraesCS1A01G092200;TraesCS1B01G120000;TraesCS1D01G100800	Balanced	TraesCS1A01G092200;TraesCS1B01G120000;TraesCS1D01G100800	Balanced
TraesCS1A01G092700;TraesCS1B01G120300;TraesCS1D01G101200	Balanced	TraesCS1A01G092700;TraesCS1B01G120300;TraesCS1D01G101200	Balanced	TraesCS1A01G092700;TraesCS1B01G120300;TraesCS1D01G101200	Balanced	TraesCS1A01G092700;TraesCS1B01G120300;TraesCS1D01G101200	Balanced	TraesCS1A01G092700;TraesCS1B01G120300;TraesCS1D01G101200	Balanced	TraesCS1A01G092700;TraesCS1B01G120300;TraesCS1D01G101200	Balanced	TraesCS1A01G092700;TraesCS1B01G120300;TraesCS1D01G101200	Balanced	TraesCS1A01G092700;TraesCS1B01G120300;TraesCS1D01G101200	Balanced
TraesCS1A01G092900;TraesCS1B01G120600;TraesCS1D01G101600	Balanced	TraesCS1A01G092900;TraesCS1B01G120600;TraesCS1D01G101600	Balanced	TraesCS1A01G092900;TraesCS1B01G120600;TraesCS1D01G101600	Balanced	TraesCS1A01G092900;TraesCS1B01G120600;TraesCS1D01G101600	Balanced	TraesCS1A01G092900;TraesCS1B01G120600;TraesCS1D01G101600	Balanced	TraesCS1A01G092900;TraesCS1B01G120600;TraesCS1D01G101600	Balanced	TraesCS1A01G092900;TraesCS1B01G120600;TraesCS1D01G101600	Balanced	TraesCS1A01G092900;TraesCS1B01G120600;TraesCS1D01G101600	Balanced
TraesCS1A01G093300;TraesCS1B01G121600;TraesCS1D01G101900	Balanced	TraesCS1A01G093300;TraesCS1B01G121600;TraesCS1D01G101900	Balanced	TraesCS1A01G093300;TraesCS1B01G121600;TraesCS1D01G101900	Balanced	TraesCS1A01G093300;TraesCS1B01G121600;TraesCS1D01G101900	Balanced	TraesCS1A01G093300;TraesCS1B01G121600;TraesCS1D01G101900	Balanced	TraesCS1A01G093300;TraesCS1B01G121600;TraesCS1D01G101900	Balanced	TraesCS1A01G093300;TraesCS1B01G121600;TraesCS1D01G101900	Balanced	TraesCS1A01G093300;TraesCS1B01G121600;TraesCS1D01G101900	Balanced
TraesCS1A01G093500;TraesCS1B01G121700;TraesCS1D01G102100	Balanced	TraesCS1A01G093500;TraesCS1B01G121700;TraesCS1D01G102100	B dominant	TraesCS1A01G093500;TraesCS1B01G121700;TraesCS1D01G102100	B dominant	TraesCS1A01G093500;TraesCS1B01G121700;TraesCS1D01G102100	Balanced	TraesCS1A01G093500;TraesCS1B01G121700;TraesCS1D01G102100	Balanced	TraesCS1A01G093500;TraesCS1B01G121700;TraesCS1D01G102100	Balanced	TraesCS1A01G093500;TraesCS1B01G121700;TraesCS1D01G102100	Balanced	TraesCS1A01G093500;TraesCS1B01G121700;TraesCS1D01G102100	B dominant
TraesCS1A01G093700;TraesCS1B01G121800;TraesCS1D01G102300	Balanced	TraesCS1A01G093700;TraesCS1B01G121800;TraesCS1D01G102300	Balanced	TraesCS1A01G093700;TraesCS1B01G121800;TraesCS1D01G102300	Balanced	TraesCS1A01G093700;TraesCS1B01G121800;TraesCS1D01G102300	Balanced	TraesCS1A01G093700;TraesCS1B01G121800;TraesCS1D01G102300	Balanced	TraesCS1A01G093700;TraesCS1B01G121800;TraesCS1D01G102300	Balanced	TraesCS1A01G093700;TraesCS1B01G121800;TraesCS1D01G102300	Balanced	TraesCS1A01G093700;TraesCS1B01G121800;TraesCS1D01G102300	Balanced
TraesCS1A01G093900;TraesCS1B01G122000;TraesCS1D01G102500	B dominant	TraesCS1A01G093900;TraesCS1B01G122000;TraesCS1D01G102500	B dominant	TraesCS1A01G093900;TraesCS1B01G122000;TraesCS1D01G102500	Balanced	TraesCS1A01G093900;TraesCS1B01G122000;TraesCS1D01G102500	Balanced	TraesCS1A01G093900;TraesCS1B01G122000;TraesCS1D01G102500	Balanced	TraesCS1A01G093900;TraesCS1B01G122000;TraesCS1D01G102500	Balanced	TraesCS1A01G093900;TraesCS1B01G122000;TraesCS1D01G102500	Balanced	TraesCS1A01G093900;TraesCS1B01G122000;TraesCS1D01G102500	Balanced
TraesCS1A01G094000;TraesCS1B01G122100;TraesCS1D01G102600	Balanced	TraesCS1A01G094000;TraesCS1B01G122100;TraesCS1D01G102600	Balanced	TraesCS1A01G094000;TraesCS1B01G122100;TraesCS1D01G102600	Balanced	TraesCS1A01G094000;TraesCS1B01G122100;TraesCS1D01G102600	Balanced	TraesCS1A01G094000;TraesCS1B01G122100;TraesCS1D01G102600	Balanced	TraesCS1A01G094000;TraesCS1B01G122100;TraesCS1D01G102600	Balanced	TraesCS1A01G094000;TraesCS1B01G122100;TraesCS1D01G102600	Balanced	TraesCS1A01G094000;TraesCS1B01G122100;TraesCS1D01G102600	Balanced
TraesCS1A01G094100;TraesCS1B01G122200;TraesCS1D01G102700	Balanced	TraesCS1A01G094100;TraesCS1B01G122200;TraesCS1D01G102700	Balanced	TraesCS1A01G094100;TraesCS1B01G122200;TraesCS1D01G102700	Balanced	TraesCS1A01G094100;TraesCS1B01G122200;TraesCS1D01G102700	Balanced	TraesCS1A01G094100;TraesCS1B01G122200;TraesCS1D01G102700	Balanced	TraesCS1A01G094100;TraesCS1B01G122200;TraesCS1D01G102700	Balanced	TraesCS1A01G094100;TraesCS1B01G122200;TraesCS1D01G102700	Balanced	TraesCS1A01G094100;TraesCS1B01G122200;TraesCS1D01G102700	Balanced
TraesCS1A01G094200;TraesCS1B01G122300;TraesCS1D01G103000	Balanced	TraesCS1A01G094200;TraesCS1B01G122300;TraesCS1D01G103000	Balanced	TraesCS1A01G094200;TraesCS1B01G122300;TraesCS1D01G103000	Balanced	TraesCS1A01G094200;TraesCS1B01G122300;TraesCS1D01G103000	Balanced	TraesCS1A01G094200;TraesCS1B01G122300;TraesCS1D01G103000	Balanced	TraesCS1A01G094200;TraesCS1B01G122300;TraesCS1D01G103000	Balanced	TraesCS1A01G094200;TraesCS1B01G122300;TraesCS1D01G103000	Balanced	TraesCS1A01G094200;TraesCS1B01G122300;TraesCS1D01G103000	Balanced
TraesCS1A01G095000;TraesCS1B01G123200;TraesCS1D01G104200	Balanced	TraesCS1A01G095000;TraesCS1B01G123200;TraesCS1D01G104200	Balanced	TraesCS1A01G095000;TraesCS1B01G123200;TraesCS1D01G104200	Balanced	TraesCS1A01G095000;TraesCS1B01G123200;TraesCS1D01G104200	Balanced	TraesCS1A01G095000;TraesCS1B01G123200;TraesCS1D01G104200	Balanced	TraesCS1A01G095000;TraesCS1B01G123200;TraesCS1D01G104200	Balanced	TraesCS1A01G095000;TraesCS1B01G123200;TraesCS1D01G104200	Balanced	TraesCS1A01G095000;TraesCS1B01G123200;TraesCS1D01G104200	Balanced
TraesCS1A01G095100;TraesCS1B01G123100;TraesCS1D01G103800	Balanced	TraesCS1A01G095100;TraesCS1B01G123100;TraesCS1D01G103800	Balanced	TraesCS1A01G095100;TraesCS1B01G123100;TraesCS1D01G103800	Balanced	TraesCS1A01G095100;TraesCS1B01G123100;TraesCS1D01G103800	Balanced	TraesCS1A01G095100;TraesCS1B01G123100;TraesCS1D01G103800	Balanced	TraesCS1A01G095100;TraesCS1B01G123100;TraesCS1D01G103800	Balanced	TraesCS1A01G095100;TraesCS1B01G123100;TraesCS1D01G103800	Balanced	TraesCS1A01G095100;TraesCS1B01G123100;TraesCS1D01G103800	Balanced
TraesCS1A01G095200;TraesCS1B01G123000;TraesCS1D01G103700	Balanced	TraesCS1A01G095200;TraesCS1B01G123000;TraesCS1D01G103700	Balanced	TraesCS1A01G095200;TraesCS1B01G123000;TraesCS1D01G103700	Balanced	TraesCS1A01G095200;TraesCS1B01G123000;TraesCS1D01G103700	Balanced	TraesCS1A01G095200;TraesCS1B01G123000;TraesCS1D01G103700	Balanced	TraesCS1A01G095200;TraesCS1B01G123000;TraesCS1D01G103700	Balanced	TraesCS1A01G095200;TraesCS1B01G123000;TraesCS1D01G103700	Balanced	TraesCS1A01G095200;TraesCS1B01G123000;TraesCS1D01G103700	Balanced
TraesCS1A01G095400;TraesCS1B01G128300;TraesCS1D01G104300	Balanced	TraesCS1A01G095400;TraesCS1B01G128300;TraesCS1D01G104300	Balanced	TraesCS1A01G095400;TraesCS1B01G128300;TraesCS1D01G104300	A suppressed	TraesCS1A01G095400;TraesCS1B01G128300;TraesCS1D01G104300	B dominant	TraesCS1A01G095400;TraesCS1B01G128300;TraesCS1D01G104300	Balanced	TraesCS1A01G095400;TraesCS1B01G128300;TraesCS1D01G104300	A dominant	TraesCS1A01G095400;TraesCS1B01G128300;TraesCS1D01G104300	Balanced	TraesCS1A01G095400;TraesCS1B01G128300;TraesCS1D01G104300	Balanced
TraesCS1A01G095500;TraesCS1B01G128100;TraesCS1D01G104400	Balanced	TraesCS1A01G095500;TraesCS1B01G128100;TraesCS1D01G104400	Balanced	TraesCS1A01G095500;TraesCS1B01G128100;TraesCS1D01G104400	Balanced	TraesCS1A01G095500;TraesCS1B01G128100;TraesCS1D01G104400	Balanced	TraesCS1A01G095500;TraesCS1B01G128100;TraesCS1D01G104400	Balanced	TraesCS1A01G095500;TraesCS1B01G128100;TraesCS1D01G104400	Balanced	TraesCS1A01G095500;TraesCS1B01G128100;TraesCS1D01G104400	B suppressed	TraesCS1A01G095500;TraesCS1B01G128100;TraesCS1D01G104400	Balanced
TraesCS1A01G095600;TraesCS1B01G128000;TraesCS1D01G104500	Balanced	TraesCS1A01G095600;TraesCS1B01G128000;TraesCS1D01G104500	Balanced	TraesCS1A01G095600;TraesCS1B01G128000;TraesCS1D01G104500	Balanced	TraesCS1A01G095600;TraesCS1B01G128000;TraesCS1D01G104500	Balanced	TraesCS1A01G095600;TraesCS1B01G128000;TraesCS1D01G104500	Balanced	TraesCS1A01G095600;TraesCS1B01G128000;TraesCS1D01G104500	Balanced	TraesCS1A01G095600;TraesCS1B01G128000;TraesCS1D01G104500	Balanced	TraesCS1A01G095600;TraesCS1B01G128000;TraesCS1D01G104500	Balanced
TraesCS1A01G095800;TraesCS1B01G127900;TraesCS1D01G104800	Balanced	TraesCS1A01G095800;TraesCS1B01G127900;TraesCS1D01G104800	Balanced	TraesCS1A01G095800;TraesCS1B01G127900;TraesCS1D01G104800	A suppressed	TraesCS1A01G095800;TraesCS1B01G127900;TraesCS1D01G104800	Balanced	TraesCS1A01G095800;TraesCS1B01G127900;TraesCS1D01G104800	Balanced	TraesCS1A01G095800;TraesCS1B01G127900;TraesCS1D01G104800	Balanced	TraesCS1A01G095800;TraesCS1B01G127900;TraesCS1D01G104800	Balanced	TraesCS1A01G095800;TraesCS1B01G127900;TraesCS1D01G104800	A suppressed
TraesCS1A01G095900;TraesCS1B01G127800;TraesCS1D01G104900	A dominant	TraesCS1A01G095900;TraesCS1B01G127800;TraesCS1D01G104900	A dominant	TraesCS1A01G095900;TraesCS1B01G127800;TraesCS1D01G104900	Balanced	TraesCS1A01G095900;TraesCS1B01G127800;TraesCS1D01G104900	Balanced	TraesCS1A01G095900;TraesCS1B01G127800;TraesCS1D01G104900	Balanced	TraesCS1A01G095900;TraesCS1B01G127800;TraesCS1D01G104900	Balanced	TraesCS1A01G095900;TraesCS1B01G127800;TraesCS1D01G104900	Balanced	TraesCS1A01G095900;TraesCS1B01G127800;TraesCS1D01G104900	Balanced
TraesCS1A01G096000;TraesCS1B01G127700;TraesCS1D01G105000	Balanced	TraesCS1A01G096000;TraesCS1B01G127700;TraesCS1D01G105000	Balanced	TraesCS1A01G096000;TraesCS1B01G127700;TraesCS1D01G105000	Balanced	TraesCS1A01G096000;TraesCS1B01G127700;TraesCS1D01G105000	Balanced	TraesCS1A01G096000;TraesCS1B01G127700;TraesCS1D01G105000	Balanced	TraesCS1A01G096000;TraesCS1B01G127700;TraesCS1D01G105000	Balanced	TraesCS1A01G096000;TraesCS1B01G127700;TraesCS1D01G105000	Balanced	TraesCS1A01G096000;TraesCS1B01G127700;TraesCS1D01G105000	Balanced
TraesCS1A01G096100;TraesCS1B01G127600;TraesCS1D01G105100	Balanced	TraesCS1A01G096100;TraesCS1B01G127600;TraesCS1D01G105100	Balanced	TraesCS1A01G096100;TraesCS1B01G127600;TraesCS1D01G105100	Balanced	TraesCS1A01G096100;TraesCS1B01G127600;TraesCS1D01G105100	Balanced	TraesCS1A01G096100;TraesCS1B01G127600;TraesCS1D01G105100	Balanced	TraesCS1A01G096100;TraesCS1B01G127600;TraesCS1D01G105100	Balanced	TraesCS1A01G096100;TraesCS1B01G127600;TraesCS1D01G105100	Balanced	TraesCS1A01G096100;TraesCS1B01G127600;TraesCS1D01G105100	Balanced
TraesCS1A01G096200;TraesCS1B01G127500;TraesCS1D01G105200	Balanced	TraesCS1A01G096200;TraesCS1B01G127500;TraesCS1D01G105200	Balanced	TraesCS1A01G096200;TraesCS1B01G127500;TraesCS1D01G105200	A dominant	TraesCS1A01G096200;TraesCS1B01G127500;TraesCS1D01G105200	Balanced	TraesCS1A01G096200;TraesCS1B01G127500;TraesCS1D01G105200	Balanced	TraesCS1A01G096200;TraesCS1B01G127500;TraesCS1D01G105200	Balanced	TraesCS1A01G096200;TraesCS1B01G127500;TraesCS1D01G105200	Balanced	TraesCS1A01G096200;TraesCS1B01G127500;TraesCS1D01G105200	A dominant
TraesCS1A01G096400;TraesCS1B01G127300;TraesCS1D01G105400	Balanced	TraesCS1A01G096400;TraesCS1B01G127300;TraesCS1D01G105400	Balanced	TraesCS1A01G096400;TraesCS1B01G127300;TraesCS1D01G105400	Balanced	TraesCS1A01G096400;TraesCS1B01G127300;TraesCS1D01G105400	Balanced	TraesCS1A01G096400;TraesCS1B01G127300;TraesCS1D01G105400	Balanced	TraesCS1A01G096400;TraesCS1B01G127300;TraesCS1D01G105400	Balanced	TraesCS1A01G096400;TraesCS1B01G127300;TraesCS1D01G105400	Balanced	TraesCS1A01G096400;TraesCS1B01G127300;TraesCS1D01G105400	Balanced
TraesCS1A01G096500;TraesCS1B01G127200;TraesCS1D01G105500	Balanced	TraesCS1A01G096500;TraesCS1B01G127200;TraesCS1D01G105500	Balanced	TraesCS1A01G096500;TraesCS1B01G127200;TraesCS1D01G105500	Balanced	TraesCS1A01G096500;TraesCS1B01G127200;TraesCS1D01G105500	Balanced	TraesCS1A01G096500;TraesCS1B01G127200;TraesCS1D01G105500	Balanced	TraesCS1A01G096500;TraesCS1B01G127200;TraesCS1D01G105500	Balanced	TraesCS1A01G096500;TraesCS1B01G127200;TraesCS1D01G105500	Balanced	TraesCS1A01G096500;TraesCS1B01G127200;TraesCS1D01G105500	Balanced
TraesCS1A01G096600;TraesCS1B01G127000;TraesCS1D01G105600	Balanced	TraesCS1A01G096600;TraesCS1B01G127000;TraesCS1D01G105600	Balanced	TraesCS1A01G096600;TraesCS1B01G127000;TraesCS1D01G105600	Balanced	TraesCS1A01G096600;TraesCS1B01G127000;TraesCS1D01G105600	Balanced	TraesCS1A01G096600;TraesCS1B01G127000;TraesCS1D01G105600	Balanced	TraesCS1A01G096600;TraesCS1B01G127000;TraesCS1D01G105600	Balanced	TraesCS1A01G096600;TraesCS1B01G127000;TraesCS1D01G105600	Balanced	TraesCS1A01G096600;TraesCS1B01G127000;TraesCS1D01G105600	Balanced
TraesCS1A01G097000;TraesCS1B01G126900;TraesCS1D01G105800	Balanced	TraesCS1A01G097000;TraesCS1B01G126900;TraesCS1D01G105800	Balanced	TraesCS1A01G097000;TraesCS1B01G126900;TraesCS1D01G105800	Balanced	TraesCS1A01G097000;TraesCS1B01G126900;TraesCS1D01G105800	Balanced	TraesCS1A01G097000;TraesCS1B01G126900;TraesCS1D01G105800	Balanced	TraesCS1A01G097000;TraesCS1B01G126900;TraesCS1D01G105800	Balanced	TraesCS1A01G097000;TraesCS1B01G126900;TraesCS1D01G105800	Balanced	TraesCS1A01G097000;TraesCS1B01G126900;TraesCS1D01G105800	Balanced
TraesCS1A01G097100;TraesCS1B01G126800;TraesCS1D01G105900	Balanced	TraesCS1A01G097100;TraesCS1B01G126800;TraesCS1D01G105900	Balanced	TraesCS1A01G097100;TraesCS1B01G126800;TraesCS1D01G105900	Balanced	TraesCS1A01G097100;TraesCS1B01G126800;TraesCS1D01G105900	Balanced	TraesCS1A01G097100;TraesCS1B01G126800;TraesCS1D01G105900	Balanced	TraesCS1A01G097100;TraesCS1B01G126800;TraesCS1D01G105900	Balanced	TraesCS1A01G097100;TraesCS1B01G126800;TraesCS1D01G105900	Balanced	TraesCS1A01G097100;TraesCS1B01G126800;TraesCS1D01G105900	Balanced
TraesCS1A01G097200;TraesCS1B01G126700;TraesCS1D01G106000	Balanced	TraesCS1A01G097200;TraesCS1B01G126700;TraesCS1D01G106000	Balanced	TraesCS1A01G097200;TraesCS1B01G126700;TraesCS1D01G106000	Balanced	TraesCS1A01G097200;TraesCS1B01G126700;TraesCS1D01G106000	Balanced	TraesCS1A01G097200;TraesCS1B01G126700;TraesCS1D01G106000	Balanced	TraesCS1A01G097200;TraesCS1B01G126700;TraesCS1D01G106000	Balanced	TraesCS1A01G097200;TraesCS1B01G126700;TraesCS1D01G106000	Balanced	TraesCS1A01G097200;TraesCS1B01G126700;TraesCS1D01G106000	Balanced
TraesCS1A01G097300;TraesCS1B01G126600;TraesCS1D01G106100	Balanced	TraesCS1A01G097300;TraesCS1B01G126600;TraesCS1D01G106100	Balanced	TraesCS1A01G097300;TraesCS1B01G126600;TraesCS1D01G106100	Balanced	TraesCS1A01G097300;TraesCS1B01G126600;TraesCS1D01G106100	Balanced	TraesCS1A01G097300;TraesCS1B01G126600;TraesCS1D01G106100	Balanced	TraesCS1A01G097300;TraesCS1B01G126600;TraesCS1D01G106100	Balanced	TraesCS1A01G097300;TraesCS1B01G126600;TraesCS1D01G106100	Balanced	TraesCS1A01G097300;TraesCS1B01G126600;TraesCS1D01G106100	Balanced
TraesCS1A01G097400;TraesCS1B01G126500;TraesCS1D01G106200	Balanced	TraesCS1A01G097400;TraesCS1B01G126500;TraesCS1D01G106200	Balanced	TraesCS1A01G097400;TraesCS1B01G126500;TraesCS1D01G106200	Balanced	TraesCS1A01G097400;TraesCS1B01G126500;TraesCS1D01G106200	Balanced	TraesCS1A01G097400;TraesCS1B01G126500;TraesCS1D01G106200	Balanced	TraesCS1A01G097400;TraesCS1B01G126500;TraesCS1D01G106200	Balanced	TraesCS1A01G097400;TraesCS1B01G126500;TraesCS1D01G106200	Balanced	TraesCS1A01G097400;TraesCS1B01G126500;TraesCS1D01G106200	Balanced
TraesCS1A01G097500;TraesCS1B01G126300;TraesCS1D01G106300	Balanced	TraesCS1A01G097500;TraesCS1B01G126300;TraesCS1D01G106300	Balanced	TraesCS1A01G097500;TraesCS1B01G126300;TraesCS1D01G106300	Balanced	TraesCS1A01G097500;TraesCS1B01G126300;TraesCS1D01G106300	Balanced	TraesCS1A01G097500;TraesCS1B01G126300;TraesCS1D01G106300	Balanced	TraesCS1A01G097500;TraesCS1B01G126300;TraesCS1D01G106300	Balanced	TraesCS1A01G097500;TraesCS1B01G126300;TraesCS1D01G106300	Balanced	TraesCS1A01G097500;TraesCS1B01G126300;TraesCS1D01G106300	Balanced
TraesCS1A01G097600;TraesCS1B01G126200;TraesCS1D01G106400	Balanced	TraesCS1A01G097600;TraesCS1B01G126200;TraesCS1D01G106400	Balanced	TraesCS1A01G097600;TraesCS1B01G126200;TraesCS1D01G106400	Balanced	TraesCS1A01G097600;TraesCS1B01G126200;TraesCS1D01G106400	Balanced	TraesCS1A01G097600;TraesCS1B01G126200;TraesCS1D01G106400	Balanced	TraesCS1A01G097600;TraesCS1B01G126200;TraesCS1D01G106400	Balanced	TraesCS1A01G097600;TraesCS1B01G126200;TraesCS1D01G106400	Balanced	TraesCS1A01G097600;TraesCS1B01G126200;TraesCS1D01G106400	Balanced
TraesCS1A01G097700;TraesCS1B01G126100;TraesCS1D01G106500	Balanced	TraesCS1A01G097700;TraesCS1B01G126100;TraesCS1D01G106500	Balanced	TraesCS1A01G097700;TraesCS1B01G126100;TraesCS1D01G106500	Balanced	TraesCS1A01G097700;TraesCS1B01G126100;TraesCS1D01G106500	Balanced	TraesCS1A01G097700;TraesCS1B01G126100;TraesCS1D01G106500	Balanced	TraesCS1A01G097700;TraesCS1B01G126100;TraesCS1D01G106500	Balanced	TraesCS1A01G097700;TraesCS1B01G126100;TraesCS1D01G106500	Balanced	TraesCS1A01G097700;TraesCS1B01G126100;TraesCS1D01G106500	Balanced
TraesCS1A01G099000;TraesCS1B01G125400;TraesCS1D01G107000	Balanced	TraesCS1A01G099000;TraesCS1B01G125400;TraesCS1D01G107000	Balanced	TraesCS1A01G099000;TraesCS1B01G125400;TraesCS1D01G107000	Balanced	TraesCS1A01G099000;TraesCS1B01G125400;TraesCS1D01G107000	Balanced	TraesCS1A01G099000;TraesCS1B01G125400;TraesCS1D01G107000	Balanced	TraesCS1A01G099000;TraesCS1B01G125400;TraesCS1D01G107000	Balanced	TraesCS1A01G099000;TraesCS1B01G125400;TraesCS1D01G107000	Balanced	TraesCS1A01G099000;TraesCS1B01G125400;TraesCS1D01G107000	Balanced
TraesCS1A01G099300;TraesCS1B01G125100;TraesCS1D01G107200	Balanced	TraesCS1A01G099300;TraesCS1B01G125100;TraesCS1D01G107200	Balanced	TraesCS1A01G099300;TraesCS1B01G125100;TraesCS1D01G107200	Balanced	TraesCS1A01G099300;TraesCS1B01G125100;TraesCS1D01G107200	Balanced	TraesCS1A01G099300;TraesCS1B01G125100;TraesCS1D01G107200	Balanced	TraesCS1A01G099300;TraesCS1B01G125100;TraesCS1D01G107200	Balanced	TraesCS1A01G099300;TraesCS1B01G125100;TraesCS1D01G107200	Balanced	TraesCS1A01G099300;TraesCS1B01G125100;TraesCS1D01G107200	Balanced
TraesCS1A01G099400;TraesCS1B01G124800;TraesCS1D01G107300	Balanced	TraesCS1A01G099400;TraesCS1B01G124800;TraesCS1D01G107300	Balanced	TraesCS1A01G099400;TraesCS1B01G124800;TraesCS1D01G107300	Balanced	TraesCS1A01G099400;TraesCS1B01G124800;TraesCS1D01G107300	Balanced	TraesCS1A01G099400;TraesCS1B01G124800;TraesCS1D01G107300	Balanced	TraesCS1A01G099400;TraesCS1B01G124800;TraesCS1D01G107300	Balanced	TraesCS1A01G099400;TraesCS1B01G124800;TraesCS1D01G107300	Balanced	TraesCS1A01G099400;TraesCS1B01G124800;TraesCS1D01G107300	Balanced
TraesCS1A01G099500;TraesCS1B01G124900;TraesCS1D01G107400	Balanced	TraesCS1A01G099500;TraesCS1B01G124900;TraesCS1D01G107400	Balanced	TraesCS1A01G099500;TraesCS1B01G124900;TraesCS1D01G107400	Balanced	TraesCS1A01G099500;TraesCS1B01G124900;TraesCS1D01G107400	Balanced	TraesCS1A01G099500;TraesCS1B01G124900;TraesCS1D01G107400	Balanced	TraesCS1A01G099500;TraesCS1B01G124900;TraesCS1D01G107400	Balanced	TraesCS1A01G099500;TraesCS1B01G124900;TraesCS1D01G107400	Balanced	TraesCS1A01G099500;TraesCS1B01G124900;TraesCS1D01G107400	Balanced
TraesCS1A01G099900;TraesCS1B01G111600;TraesCS1D01G092900	Balanced	TraesCS1A01G099900;TraesCS1B01G111600;TraesCS1D01G092900	Balanced	TraesCS1A01G099900;TraesCS1B01G111600;TraesCS1D01G092900	Balanced	TraesCS1A01G099900;TraesCS1B01G111600;TraesCS1D01G092900	Balanced	TraesCS1A01G099900;TraesCS1B01G111600;TraesCS1D01G092900	Balanced	TraesCS1A01G099900;TraesCS1B01G111600;TraesCS1D01G092900	Balanced	TraesCS1A01G099900;TraesCS1B01G111600;TraesCS1D01G092900	Balanced	TraesCS1A01G099900;TraesCS1B01G111600;TraesCS1D01G092900	Balanced
TraesCS1A01G100100;TraesCS1B01G111400;TraesCS1D01G092700	Balanced	TraesCS1A01G100100;TraesCS1B01G111400;TraesCS1D01G092700	Balanced	TraesCS1A01G100100;TraesCS1B01G111400;TraesCS1D01G092700	Balanced	TraesCS1A01G100100;TraesCS1B01G111400;TraesCS1D01G092700	Balanced	TraesCS1A01G100100;TraesCS1B01G111400;TraesCS1D01G092700	Balanced	TraesCS1A01G100100;TraesCS1B01G111400;TraesCS1D01G092700	Balanced	TraesCS1A01G100100;TraesCS1B01G111400;TraesCS1D01G092700	Balanced	TraesCS1A01G100100;TraesCS1B01G111400;TraesCS1D01G092700	Balanced
TraesCS1A01G100200;TraesCS1B01G111300;TraesCS1D01G092600	Balanced	TraesCS1A01G100200;TraesCS1B01G111300;TraesCS1D01G092600	Balanced	TraesCS1A01G100200;TraesCS1B01G111300;TraesCS1D01G092600	Balanced	TraesCS1A01G100200;TraesCS1B01G111300;TraesCS1D01G092600	Balanced	TraesCS1A01G100200;TraesCS1B01G111300;TraesCS1D01G092600	Balanced	TraesCS1A01G100200;TraesCS1B01G111300;TraesCS1D01G092600	Balanced	TraesCS1A01G100200;TraesCS1B01G111300;TraesCS1D01G092600	Balanced	TraesCS1A01G100200;TraesCS1B01G111300;TraesCS1D01G092600	Balanced
TraesCS1A01G100600;TraesCS1B01G110400;TraesCS1D01G092200	Balanced	TraesCS1A01G100600;TraesCS1B01G110400;TraesCS1D01G092200	Balanced	TraesCS1A01G100600;TraesCS1B01G110400;TraesCS1D01G092200	Balanced	TraesCS1A01G100600;TraesCS1B01G110400;TraesCS1D01G092200	Balanced	TraesCS1A01G100600;TraesCS1B01G110400;TraesCS1D01G092200	Balanced	TraesCS1A01G100600;TraesCS1B01G110400;TraesCS1D01G092200	Balanced	TraesCS1A01G100600;TraesCS1B01G110400;TraesCS1D01G092200	Balanced	TraesCS1A01G100600;TraesCS1B01G110400;TraesCS1D01G092200	Balanced
TraesCS1A01G101100;TraesCS1B01G111900;TraesCS1D01G093200	Balanced	TraesCS1A01G101100;TraesCS1B01G111900;TraesCS1D01G093200	Balanced	TraesCS1A01G101100;TraesCS1B01G111900;TraesCS1D01G093200	Balanced	TraesCS1A01G101100;TraesCS1B01G111900;TraesCS1D01G093200	Balanced	TraesCS1A01G101100;TraesCS1B01G111900;TraesCS1D01G093200	Balanced	TraesCS1A01G101100;TraesCS1B01G111900;TraesCS1D01G093200	Balanced	TraesCS1A01G101100;TraesCS1B01G111900;TraesCS1D01G093200	Balanced	TraesCS1A01G101100;TraesCS1B01G111900;TraesCS1D01G093200	Balanced
TraesCS1A01G101900;TraesCS1B01G112300;TraesCS1D01G093600	Balanced	TraesCS1A01G101900;TraesCS1B01G112300;TraesCS1D01G093600	Balanced	TraesCS1A01G101900;TraesCS1B01G112300;TraesCS1D01G093600	Balanced	TraesCS1A01G101900;TraesCS1B01G112300;TraesCS1D01G093600	Balanced	TraesCS1A01G101900;TraesCS1B01G112300;TraesCS1D01G093600	Balanced	TraesCS1A01G101900;TraesCS1B01G112300;TraesCS1D01G093600	Balanced	TraesCS1A01G101900;TraesCS1B01G112300;TraesCS1D01G093600	Balanced	TraesCS1A01G101900;TraesCS1B01G112300;TraesCS1D01G093600	Balanced
TraesCS1A01G102300;TraesCS1B01G112700;TraesCS1D01G093900	Balanced	TraesCS1A01G102300;TraesCS1B01G112700;TraesCS1D01G093900	Balanced	TraesCS1A01G102300;TraesCS1B01G112700;TraesCS1D01G093900	Balanced	TraesCS1A01G102300;TraesCS1B01G112700;TraesCS1D01G093900	Balanced	TraesCS1A01G102300;TraesCS1B01G112700;TraesCS1D01G093900	Balanced	TraesCS1A01G102300;TraesCS1B01G112700;TraesCS1D01G093900	Balanced	TraesCS1A01G102300;TraesCS1B01G112700;TraesCS1D01G093900	Balanced	TraesCS1A01G102300;TraesCS1B01G112700;TraesCS1D01G093900	Balanced
TraesCS1A01G102500;TraesCS1B01G113300;TraesCS1D01G094400	Balanced	TraesCS1A01G102500;TraesCS1B01G113300;TraesCS1D01G094400	Balanced	TraesCS1A01G102500;TraesCS1B01G113300;TraesCS1D01G094400	Balanced	TraesCS1A01G102500;TraesCS1B01G113300;TraesCS1D01G094400	Balanced	TraesCS1A01G102500;TraesCS1B01G113300;TraesCS1D01G094400	Balanced	TraesCS1A01G102500;TraesCS1B01G113300;TraesCS1D01G094400	Balanced	TraesCS1A01G102500;TraesCS1B01G113300;TraesCS1D01G094400	Balanced	TraesCS1A01G102500;TraesCS1B01G113300;TraesCS1D01G094400	Balanced
TraesCS1A01G102600;TraesCS1B01G113400;TraesCS1D01G094600	Balanced	TraesCS1A01G102600;TraesCS1B01G113400;TraesCS1D01G094600	Balanced	TraesCS1A01G102600;TraesCS1B01G113400;TraesCS1D01G094600	Balanced	TraesCS1A01G102600;TraesCS1B01G113400;TraesCS1D01G094600	Balanced	TraesCS1A01G102600;TraesCS1B01G113400;TraesCS1D01G094600	Balanced	TraesCS1A01G102600;TraesCS1B01G113400;TraesCS1D01G094600	Balanced	TraesCS1A01G102600;TraesCS1B01G113400;TraesCS1D01G094600	Balanced	TraesCS1A01G102600;TraesCS1B01G113400;TraesCS1D01G094600	Balanced
TraesCS1A01G102800;TraesCS1B01G113700;TraesCS1D01G094900	Balanced	TraesCS1A01G102800;TraesCS1B01G113700;TraesCS1D01G094900	Balanced	TraesCS1A01G102800;TraesCS1B01G113700;TraesCS1D01G094900	Balanced	TraesCS1A01G102800;TraesCS1B01G113700;TraesCS1D01G094900	Balanced	TraesCS1A01G102800;TraesCS1B01G113700;TraesCS1D01G094900	Balanced	TraesCS1A01G102800;TraesCS1B01G113700;TraesCS1D01G094900	Balanced	TraesCS1A01G102800;TraesCS1B01G113700;TraesCS1D01G094900	Balanced	TraesCS1A01G102800;TraesCS1B01G113700;TraesCS1D01G094900	D suppressed
TraesCS1A01G103900;TraesCS5B01G012000;TraesCS5D01G019400	Balanced	TraesCS1A01G103900;TraesCS5B01G012000;TraesCS5D01G019400	Balanced	TraesCS1A01G103900;TraesCS5B01G012000;TraesCS5D01G019400	Balanced	TraesCS1A01G103900;TraesCS5B01G012000;TraesCS5D01G019400	Balanced	TraesCS1A01G103900;TraesCS5B01G012000;TraesCS5D01G019400	Balanced	TraesCS1A01G103900;TraesCS5B01G012000;TraesCS5D01G019400	Balanced	TraesCS1A01G103900;TraesCS5B01G012000;TraesCS5D01G019400	Balanced	TraesCS1A01G103900;TraesCS5B01G012000;TraesCS5D01G019400	Balanced
TraesCS1A01G105300;TraesCS1B01G130800;TraesCS1D01G109900	Balanced	TraesCS1A01G105300;TraesCS1B01G130800;TraesCS1D01G109900	Balanced	TraesCS1A01G105300;TraesCS1B01G130800;TraesCS1D01G109900	Balanced	TraesCS1A01G105300;TraesCS1B01G130800;TraesCS1D01G109900	Balanced	TraesCS1A01G105300;TraesCS1B01G130800;TraesCS1D01G109900	Balanced	TraesCS1A01G105300;TraesCS1B01G130800;TraesCS1D01G109900	Balanced	TraesCS1A01G105300;TraesCS1B01G130800;TraesCS1D01G109900	Balanced	TraesCS1A01G105300;TraesCS1B01G130800;TraesCS1D01G109900	Balanced
TraesCS1A01G105500;TraesCS1B01G131000;TraesCS1D01G109700	Balanced	TraesCS1A01G105500;TraesCS1B01G131000;TraesCS1D01G109700	Balanced	TraesCS1A01G105500;TraesCS1B01G131000;TraesCS1D01G109700	Balanced	TraesCS1A01G105500;TraesCS1B01G131000;TraesCS1D01G109700	Balanced	TraesCS1A01G105500;TraesCS1B01G131000;TraesCS1D01G109700	Balanced	TraesCS1A01G105500;TraesCS1B01G131000;TraesCS1D01G109700	Balanced	TraesCS1A01G105500;TraesCS1B01G131000;TraesCS1D01G109700	Balanced	TraesCS1A01G105500;TraesCS1B01G131000;TraesCS1D01G109700	Balanced
TraesCS1A01G105600;TraesCS1B01G131300;TraesCS1D01G109600	Balanced	TraesCS1A01G105600;TraesCS1B01G131300;TraesCS1D01G109600	Balanced	TraesCS1A01G105600;TraesCS1B01G131300;TraesCS1D01G109600	Balanced	TraesCS1A01G105600;TraesCS1B01G131300;TraesCS1D01G109600	Balanced	TraesCS1A01G105600;TraesCS1B01G131300;TraesCS1D01G109600	Balanced	TraesCS1A01G105600;TraesCS1B01G131300;TraesCS1D01G109600	Balanced	TraesCS1A01G105600;TraesCS1B01G131300;TraesCS1D01G109600	Balanced	TraesCS1A01G105600;TraesCS1B01G131300;TraesCS1D01G109600	Balanced
TraesCS1A01G105700;TraesCS1B01G128700;TraesCS1D01G109300	Balanced	TraesCS1A01G105700;TraesCS1B01G128700;TraesCS1D01G109300	Balanced	TraesCS1A01G105700;TraesCS1B01G128700;TraesCS1D01G109300	Balanced	TraesCS1A01G105700;TraesCS1B01G128700;TraesCS1D01G109300	Balanced	TraesCS1A01G105700;TraesCS1B01G128700;TraesCS1D01G109300	Balanced	TraesCS1A01G105700;TraesCS1B01G128700;TraesCS1D01G109300	Balanced	TraesCS1A01G105700;TraesCS1B01G128700;TraesCS1D01G109300	Balanced	TraesCS1A01G105700;TraesCS1B01G128700;TraesCS1D01G109300	Balanced
TraesCS1A01G105800;TraesCS1B01G128600;TraesCS1D01G109200	Balanced	TraesCS1A01G105800;TraesCS1B01G128600;TraesCS1D01G109200	Balanced	TraesCS1A01G105800;TraesCS1B01G128600;TraesCS1D01G109200	Balanced	TraesCS1A01G105800;TraesCS1B01G128600;TraesCS1D01G109200	Balanced	TraesCS1A01G105800;TraesCS1B01G128600;TraesCS1D01G109200	Balanced	TraesCS1A01G105800;TraesCS1B01G128600;TraesCS1D01G109200	Balanced	TraesCS1A01G105800;TraesCS1B01G128600;TraesCS1D01G109200	Balanced	TraesCS1A01G105800;TraesCS1B01G128600;TraesCS1D01G109200	Balanced
TraesCS1A01G105900;TraesCS1B01G128500;TraesCS1D01G109100	Balanced	TraesCS1A01G105900;TraesCS1B01G128500;TraesCS1D01G109100	Balanced	TraesCS1A01G105900;TraesCS1B01G128500;TraesCS1D01G109100	Balanced	TraesCS1A01G105900;TraesCS1B01G128500;TraesCS1D01G109100	Balanced	TraesCS1A01G105900;TraesCS1B01G128500;TraesCS1D01G109100	Balanced	TraesCS1A01G105900;TraesCS1B01G128500;TraesCS1D01G109100	Balanced	TraesCS1A01G105900;TraesCS1B01G128500;TraesCS1D01G109100	Balanced	TraesCS1A01G105900;TraesCS1B01G128500;TraesCS1D01G109100	Balanced
TraesCS1A01G106000;TraesCS1B01G128400;TraesCS1D01G109000	Balanced	TraesCS1A01G106000;TraesCS1B01G128400;TraesCS1D01G109000	Balanced	TraesCS1A01G106000;TraesCS1B01G128400;TraesCS1D01G109000	Balanced	TraesCS1A01G106000;TraesCS1B01G128400;TraesCS1D01G109000	Balanced	TraesCS1A01G106000;TraesCS1B01G128400;TraesCS1D01G109000	Balanced	TraesCS1A01G106000;TraesCS1B01G128400;TraesCS1D01G109000	Balanced	TraesCS1A01G106000;TraesCS1B01G128400;TraesCS1D01G109000	Balanced	TraesCS1A01G106000;TraesCS1B01G128400;TraesCS1D01G109000	Balanced
TraesCS1A01G106100;TraesCS1B01G123400;TraesCS1D01G108900	Balanced	TraesCS1A01G106100;TraesCS1B01G123400;TraesCS1D01G108900	Balanced	TraesCS1A01G106100;TraesCS1B01G123400;TraesCS1D01G108900	Balanced	TraesCS1A01G106100;TraesCS1B01G123400;TraesCS1D01G108900	Balanced	TraesCS1A01G106100;TraesCS1B01G123400;TraesCS1D01G108900	Balanced	TraesCS1A01G106100;TraesCS1B01G123400;TraesCS1D01G108900	Balanced	TraesCS1A01G106100;TraesCS1B01G123400;TraesCS1D01G108900	Balanced	TraesCS1A01G106100;TraesCS1B01G123400;TraesCS1D01G108900	Balanced
TraesCS1A01G106300;TraesCS1B01G123600;TraesCS1D01G108700	Balanced	TraesCS1A01G106300;TraesCS1B01G123600;TraesCS1D01G108700	Balanced	TraesCS1A01G106300;TraesCS1B01G123600;TraesCS1D01G108700	Balanced	TraesCS1A01G106300;TraesCS1B01G123600;TraesCS1D01G108700	Balanced	TraesCS1A01G106300;TraesCS1B01G123600;TraesCS1D01G108700	Balanced	TraesCS1A01G106300;TraesCS1B01G123600;TraesCS1D01G108700	Balanced	TraesCS1A01G106300;TraesCS1B01G123600;TraesCS1D01G108700	Balanced	TraesCS1A01G106300;TraesCS1B01G123600;TraesCS1D01G108700	Balanced
TraesCS1A01G106500;TraesCS1B01G123900;TraesCS1D01G108500	Balanced	TraesCS1A01G106500;TraesCS1B01G123900;TraesCS1D01G108500	Balanced	TraesCS1A01G106500;TraesCS1B01G123900;TraesCS1D01G108500	Balanced	TraesCS1A01G106500;TraesCS1B01G123900;TraesCS1D01G108500	Balanced	TraesCS1A01G106500;TraesCS1B01G123900;TraesCS1D01G108500	Balanced	TraesCS1A01G106500;TraesCS1B01G123900;TraesCS1D01G108500	Balanced	TraesCS1A01G106500;TraesCS1B01G123900;TraesCS1D01G108500	Balanced	TraesCS1A01G106500;TraesCS1B01G123900;TraesCS1D01G108500	Balanced
TraesCS1A01G106600;TraesCS1B01G124100;TraesCS1D01G108300	Balanced	TraesCS1A01G106600;TraesCS1B01G124100;TraesCS1D01G108300	Balanced	TraesCS1A01G106600;TraesCS1B01G124100;TraesCS1D01G108300	Balanced	TraesCS1A01G106600;TraesCS1B01G124100;TraesCS1D01G108300	Balanced	TraesCS1A01G106600;TraesCS1B01G124100;TraesCS1D01G108300	Balanced	TraesCS1A01G106600;TraesCS1B01G124100;TraesCS1D01G108300	Balanced	TraesCS1A01G106600;TraesCS1B01G124100;TraesCS1D01G108300	Balanced	TraesCS1A01G106600;TraesCS1B01G124100;TraesCS1D01G108300	Balanced
TraesCS1A01G106800;TraesCS1B01G124300;TraesCS1D01G108000	Balanced	TraesCS1A01G106800;TraesCS1B01G124300;TraesCS1D01G108000	Balanced	TraesCS1A01G106800;TraesCS1B01G124300;TraesCS1D01G108000	Balanced	TraesCS1A01G106800;TraesCS1B01G124300;TraesCS1D01G108000	Balanced	TraesCS1A01G106800;TraesCS1B01G124300;TraesCS1D01G108000	Balanced	TraesCS1A01G106800;TraesCS1B01G124300;TraesCS1D01G108000	Balanced	TraesCS1A01G106800;TraesCS1B01G124300;TraesCS1D01G108000	A suppressed	TraesCS1A01G106800;TraesCS1B01G124300;TraesCS1D01G108000	Balanced
TraesCS1A01G107200;TraesCS1B01G124600;TraesCS1D01G107600	Balanced	TraesCS1A01G107200;TraesCS1B01G124600;TraesCS1D01G107600	Balanced	TraesCS1A01G107200;TraesCS1B01G124600;TraesCS1D01G107600	Balanced	TraesCS1A01G107200;TraesCS1B01G124600;TraesCS1D01G107600	Balanced	TraesCS1A01G107200;TraesCS1B01G124600;TraesCS1D01G107600	Balanced	TraesCS1A01G107200;TraesCS1B01G124600;TraesCS1D01G107600	Balanced	TraesCS1A01G107200;TraesCS1B01G124600;TraesCS1D01G107600	Balanced	TraesCS1A01G107200;TraesCS1B01G124600;TraesCS1D01G107600	Balanced
TraesCS1A01G107300;TraesCS1B01G124700;TraesCS1D01G107500	Balanced	TraesCS1A01G107300;TraesCS1B01G124700;TraesCS1D01G107500	Balanced	TraesCS1A01G107300;TraesCS1B01G124700;TraesCS1D01G107500	Balanced	TraesCS1A01G107300;TraesCS1B01G124700;TraesCS1D01G107500	Balanced	TraesCS1A01G107300;TraesCS1B01G124700;TraesCS1D01G107500	Balanced	TraesCS1A01G107300;TraesCS1B01G124700;TraesCS1D01G107500	Balanced	TraesCS1A01G107300;TraesCS1B01G124700;TraesCS1D01G107500	Balanced	TraesCS1A01G107300;TraesCS1B01G124700;TraesCS1D01G107500	Balanced
TraesCS1A01G107500;TraesCS1B01G129500;TraesCS1D01G111600	Balanced	TraesCS1A01G107500;TraesCS1B01G129500;TraesCS1D01G111600	Balanced	TraesCS1A01G107500;TraesCS1B01G129500;TraesCS1D01G111600	Balanced	TraesCS1A01G107500;TraesCS1B01G129500;TraesCS1D01G111600	Balanced	TraesCS1A01G107500;TraesCS1B01G129500;TraesCS1D01G111600	Balanced	TraesCS1A01G107500;TraesCS1B01G129500;TraesCS1D01G111600	Balanced	TraesCS1A01G107500;TraesCS1B01G129500;TraesCS1D01G111600	Balanced	TraesCS1A01G107500;TraesCS1B01G129500;TraesCS1D01G111600	Balanced
TraesCS1A01G107600;TraesCS1B01G129600;TraesCS1D01G111500	A suppressed	TraesCS1A01G107600;TraesCS1B01G129600;TraesCS1D01G111500	A suppressed	TraesCS1A01G107600;TraesCS1B01G129600;TraesCS1D01G111500	Balanced	TraesCS1A01G107600;TraesCS1B01G129600;TraesCS1D01G111500	Balanced	TraesCS1A01G107600;TraesCS1B01G129600;TraesCS1D01G111500	Balanced	TraesCS1A01G107600;TraesCS1B01G129600;TraesCS1D01G111500	Balanced	TraesCS1A01G107600;TraesCS1B01G129600;TraesCS1D01G111500	Balanced	TraesCS1A01G107600;TraesCS1B01G129600;TraesCS1D01G111500	Balanced
TraesCS1A01G107800;TraesCS1B01G129900;TraesCS1D01G111300	Balanced	TraesCS1A01G107800;TraesCS1B01G129900;TraesCS1D01G111300	Balanced	TraesCS1A01G107800;TraesCS1B01G129900;TraesCS1D01G111300	Balanced	TraesCS1A01G107800;TraesCS1B01G129900;TraesCS1D01G111300	Balanced	TraesCS1A01G107800;TraesCS1B01G129900;TraesCS1D01G111300	Balanced	TraesCS1A01G107800;TraesCS1B01G129900;TraesCS1D01G111300	Balanced	TraesCS1A01G107800;TraesCS1B01G129900;TraesCS1D01G111300	Balanced	TraesCS1A01G107800;TraesCS1B01G129900;TraesCS1D01G111300	Balanced
TraesCS1A01G107900;TraesCS1B01G130100;TraesCS1D01G111100	Balanced	TraesCS1A01G107900;TraesCS1B01G130100;TraesCS1D01G111100	Balanced	TraesCS1A01G107900;TraesCS1B01G130100;TraesCS1D01G111100	Balanced	TraesCS1A01G107900;TraesCS1B01G130100;TraesCS1D01G111100	Balanced	TraesCS1A01G107900;TraesCS1B01G130100;TraesCS1D01G111100	Balanced	TraesCS1A01G107900;TraesCS1B01G130100;TraesCS1D01G111100	Balanced	TraesCS1A01G107900;TraesCS1B01G130100;TraesCS1D01G111100	Balanced	TraesCS1A01G107900;TraesCS1B01G130100;TraesCS1D01G111100	Balanced
TraesCS1A01G108000;TraesCS1B01G130200;TraesCS1D01G111000	Balanced	TraesCS1A01G108000;TraesCS1B01G130200;TraesCS1D01G111000	Balanced	TraesCS1A01G108000;TraesCS1B01G130200;TraesCS1D01G111000	A suppressed	TraesCS1A01G108000;TraesCS1B01G130200;TraesCS1D01G111000	Balanced	TraesCS1A01G108000;TraesCS1B01G130200;TraesCS1D01G111000	Balanced	TraesCS1A01G108000;TraesCS1B01G130200;TraesCS1D01G111000	Balanced	TraesCS1A01G108000;TraesCS1B01G130200;TraesCS1D01G111000	Balanced	TraesCS1A01G108000;TraesCS1B01G130200;TraesCS1D01G111000	Balanced
TraesCS1A01G108100;TraesCS1B01G130300;TraesCS1D01G110900	Balanced	TraesCS1A01G108100;TraesCS1B01G130300;TraesCS1D01G110900	Balanced	TraesCS1A01G108100;TraesCS1B01G130300;TraesCS1D01G110900	Balanced	TraesCS1A01G108100;TraesCS1B01G130300;TraesCS1D01G110900	Balanced	TraesCS1A01G108100;TraesCS1B01G130300;TraesCS1D01G110900	Balanced	TraesCS1A01G108100;TraesCS1B01G130300;TraesCS1D01G110900	Balanced	TraesCS1A01G108100;TraesCS1B01G130300;TraesCS1D01G110900	Balanced	TraesCS1A01G108100;TraesCS1B01G130300;TraesCS1D01G110900	Balanced
TraesCS1A01G108300;TraesCS1B01G130500;TraesCS1D01G110700	Balanced	TraesCS1A01G108300;TraesCS1B01G130500;TraesCS1D01G110700	Balanced	TraesCS1A01G108300;TraesCS1B01G130500;TraesCS1D01G110700	Balanced	TraesCS1A01G108300;TraesCS1B01G130500;TraesCS1D01G110700	Balanced	TraesCS1A01G108300;TraesCS1B01G130500;TraesCS1D01G110700	Balanced	TraesCS1A01G108300;TraesCS1B01G130500;TraesCS1D01G110700	Balanced	TraesCS1A01G108300;TraesCS1B01G130500;TraesCS1D01G110700	Balanced	TraesCS1A01G108300;TraesCS1B01G130500;TraesCS1D01G110700	Balanced
TraesCS1A01G108900;TraesCS1B01G108200;TraesCS1D01G090400	Balanced	TraesCS1A01G108900;TraesCS1B01G108200;TraesCS1D01G090400	Balanced	TraesCS1A01G108900;TraesCS1B01G108200;TraesCS1D01G090400	Balanced	TraesCS1A01G108900;TraesCS1B01G108200;TraesCS1D01G090400	Balanced	TraesCS1A01G108900;TraesCS1B01G108200;TraesCS1D01G090400	Balanced	TraesCS1A01G108900;TraesCS1B01G108200;TraesCS1D01G090400	Balanced	TraesCS1A01G108900;TraesCS1B01G108200;TraesCS1D01G090400	Balanced	TraesCS1A01G108900;TraesCS1B01G108200;TraesCS1D01G090400	Balanced
TraesCS1A01G109000;TraesCS1B01G108400;TraesCS1D01G090800	A suppressed	TraesCS1A01G109000;TraesCS1B01G108400;TraesCS1D01G090800	Balanced	TraesCS1A01G109000;TraesCS1B01G108400;TraesCS1D01G090800	Balanced	TraesCS1A01G109000;TraesCS1B01G108400;TraesCS1D01G090800	Balanced	TraesCS1A01G109000;TraesCS1B01G108400;TraesCS1D01G090800	Balanced	TraesCS1A01G109000;TraesCS1B01G108400;TraesCS1D01G090800	Balanced	TraesCS1A01G109000;TraesCS1B01G108400;TraesCS1D01G090800	Balanced	TraesCS1A01G109000;TraesCS1B01G108400;TraesCS1D01G090800	Balanced
TraesCS1A01G109200;TraesCS1B01G108700;TraesCS1D01G090900	Balanced	TraesCS1A01G109200;TraesCS1B01G108700;TraesCS1D01G090900	Balanced	TraesCS1A01G109200;TraesCS1B01G108700;TraesCS1D01G090900	Balanced	TraesCS1A01G109200;TraesCS1B01G108700;TraesCS1D01G090900	Balanced	TraesCS1A01G109200;TraesCS1B01G108700;TraesCS1D01G090900	Balanced	TraesCS1A01G109200;TraesCS1B01G108700;TraesCS1D01G090900	Balanced	TraesCS1A01G109200;TraesCS1B01G108700;TraesCS1D01G090900	Balanced	TraesCS1A01G109200;TraesCS1B01G108700;TraesCS1D01G090900	Balanced
TraesCS1A01G109300;TraesCS1B01G108800;TraesCS1D01G091000	Balanced	TraesCS1A01G109300;TraesCS1B01G108800;TraesCS1D01G091000	Balanced	TraesCS1A01G109300;TraesCS1B01G108800;TraesCS1D01G091000	Balanced	TraesCS1A01G109300;TraesCS1B01G108800;TraesCS1D01G091000	Balanced	TraesCS1A01G109300;TraesCS1B01G108800;TraesCS1D01G091000	Balanced	TraesCS1A01G109300;TraesCS1B01G108800;TraesCS1D01G091000	Balanced	TraesCS1A01G109300;TraesCS1B01G108800;TraesCS1D01G091000	Balanced	TraesCS1A01G109300;TraesCS1B01G108800;TraesCS1D01G091000	Balanced
TraesCS1A01G109500;TraesCS1B01G109000;TraesCS1D01G091200	Balanced	TraesCS1A01G109500;TraesCS1B01G109000;TraesCS1D01G091200	Balanced	TraesCS1A01G109500;TraesCS1B01G109000;TraesCS1D01G091200	Balanced	TraesCS1A01G109500;TraesCS1B01G109000;TraesCS1D01G091200	Balanced	TraesCS1A01G109500;TraesCS1B01G109000;TraesCS1D01G091200	Balanced	TraesCS1A01G109500;TraesCS1B01G109000;TraesCS1D01G091200	Balanced	TraesCS1A01G109500;TraesCS1B01G109000;TraesCS1D01G091200	Balanced	TraesCS1A01G109500;TraesCS1B01G109000;TraesCS1D01G091200	Balanced
TraesCS1A01G109600;TraesCS1B01G109100;TraesCS1D01G091300	Balanced	TraesCS1A01G109600;TraesCS1B01G109100;TraesCS1D01G091300	Balanced	TraesCS1A01G109600;TraesCS1B01G109100;TraesCS1D01G091300	Balanced	TraesCS1A01G109600;TraesCS1B01G109100;TraesCS1D01G091300	Balanced	TraesCS1A01G109600;TraesCS1B01G109100;TraesCS1D01G091300	D dominant	TraesCS1A01G109600;TraesCS1B01G109100;TraesCS1D01G091300	Balanced	TraesCS1A01G109600;TraesCS1B01G109100;TraesCS1D01G091300	Balanced	TraesCS1A01G109600;TraesCS1B01G109100;TraesCS1D01G091300	Balanced
TraesCS1A01G110200;TraesCS1B01G129400;TraesCS1D01G111700	Balanced	TraesCS1A01G110200;TraesCS1B01G129400;TraesCS1D01G111700	Balanced	TraesCS1A01G110200;TraesCS1B01G129400;TraesCS1D01G111700	Balanced	TraesCS1A01G110200;TraesCS1B01G129400;TraesCS1D01G111700	Balanced	TraesCS1A01G110200;TraesCS1B01G129400;TraesCS1D01G111700	Balanced	TraesCS1A01G110200;TraesCS1B01G129400;TraesCS1D01G111700	Balanced	TraesCS1A01G110200;TraesCS1B01G129400;TraesCS1D01G111700	Balanced	TraesCS1A01G110200;TraesCS1B01G129400;TraesCS1D01G111700	Balanced
TraesCS1A01G110300;TraesCS1B01G129300;TraesCS1D01G111900	Balanced	TraesCS1A01G110300;TraesCS1B01G129300;TraesCS1D01G111900	Balanced	TraesCS1A01G110300;TraesCS1B01G129300;TraesCS1D01G111900	Balanced	TraesCS1A01G110300;TraesCS1B01G129300;TraesCS1D01G111900	Balanced	TraesCS1A01G110300;TraesCS1B01G129300;TraesCS1D01G111900	Balanced	TraesCS1A01G110300;TraesCS1B01G129300;TraesCS1D01G111900	B dominant	TraesCS1A01G110300;TraesCS1B01G129300;TraesCS1D01G111900	Balanced	TraesCS1A01G110300;TraesCS1B01G129300;TraesCS1D01G111900	Balanced
TraesCS1A01G110900;TraesCS1B01G129000;TraesCS1D01G112300	Balanced	TraesCS1A01G110900;TraesCS1B01G129000;TraesCS1D01G112300	Balanced	TraesCS1A01G110900;TraesCS1B01G129000;TraesCS1D01G112300	Balanced	TraesCS1A01G110900;TraesCS1B01G129000;TraesCS1D01G112300	Balanced	TraesCS1A01G110900;TraesCS1B01G129000;TraesCS1D01G112300	Balanced	TraesCS1A01G110900;TraesCS1B01G129000;TraesCS1D01G112300	Balanced	TraesCS1A01G110900;TraesCS1B01G129000;TraesCS1D01G112300	Balanced	TraesCS1A01G110900;TraesCS1B01G129000;TraesCS1D01G112300	Balanced
TraesCS1A01G111000;TraesCS1B01G128800;TraesCS1D01G112500	Balanced	TraesCS1A01G111000;TraesCS1B01G128800;TraesCS1D01G112500	Balanced	TraesCS1A01G111000;TraesCS1B01G128800;TraesCS1D01G112500	Balanced	TraesCS1A01G111000;TraesCS1B01G128800;TraesCS1D01G112500	Balanced	TraesCS1A01G111000;TraesCS1B01G128800;TraesCS1D01G112500	Balanced	TraesCS1A01G111000;TraesCS1B01G128800;TraesCS1D01G112500	Balanced	TraesCS1A01G111000;TraesCS1B01G128800;TraesCS1D01G112500	Balanced	TraesCS1A01G111000;TraesCS1B01G128800;TraesCS1D01G112500	Balanced
TraesCS1A01G111300;TraesCS1B01G131600;TraesCS1D01G112800	Balanced	TraesCS1A01G111300;TraesCS1B01G131600;TraesCS1D01G112800	Balanced	TraesCS1A01G111300;TraesCS1B01G131600;TraesCS1D01G112800	Balanced	TraesCS1A01G111300;TraesCS1B01G131600;TraesCS1D01G112800	Balanced	TraesCS1A01G111300;TraesCS1B01G131600;TraesCS1D01G112800	Balanced	TraesCS1A01G111300;TraesCS1B01G131600;TraesCS1D01G112800	Balanced	TraesCS1A01G111300;TraesCS1B01G131600;TraesCS1D01G112800	Balanced	TraesCS1A01G111300;TraesCS1B01G131600;TraesCS1D01G112800	Balanced
TraesCS1A01G111600;TraesCS1B01G131800;TraesCS1D01G113000	Balanced	TraesCS1A01G111600;TraesCS1B01G131800;TraesCS1D01G113000	Balanced	TraesCS1A01G111600;TraesCS1B01G131800;TraesCS1D01G113000	Balanced	TraesCS1A01G111600;TraesCS1B01G131800;TraesCS1D01G113000	Balanced	TraesCS1A01G111600;TraesCS1B01G131800;TraesCS1D01G113000	Balanced	TraesCS1A01G111600;TraesCS1B01G131800;TraesCS1D01G113000	Balanced	TraesCS1A01G111600;TraesCS1B01G131800;TraesCS1D01G113000	Balanced	TraesCS1A01G111600;TraesCS1B01G131800;TraesCS1D01G113000	Balanced
TraesCS1A01G111800;TraesCS1B01G132000;TraesCS1D01G113200	Balanced	TraesCS1A01G111800;TraesCS1B01G132000;TraesCS1D01G113200	Balanced	TraesCS1A01G111800;TraesCS1B01G132000;TraesCS1D01G113200	Balanced	TraesCS1A01G111800;TraesCS1B01G132000;TraesCS1D01G113200	Balanced	TraesCS1A01G111800;TraesCS1B01G132000;TraesCS1D01G113200	Balanced	TraesCS1A01G111800;TraesCS1B01G132000;TraesCS1D01G113200	Balanced	TraesCS1A01G111800;TraesCS1B01G132000;TraesCS1D01G113200	Balanced	TraesCS1A01G111800;TraesCS1B01G132000;TraesCS1D01G113200	Balanced
TraesCS1A01G111900;TraesCS1B01G132100;TraesCS1D01G113400	Balanced	TraesCS1A01G111900;TraesCS1B01G132100;TraesCS1D01G113400	Balanced	TraesCS1A01G111900;TraesCS1B01G132100;TraesCS1D01G113400	Balanced	TraesCS1A01G111900;TraesCS1B01G132100;TraesCS1D01G113400	Balanced	TraesCS1A01G111900;TraesCS1B01G132100;TraesCS1D01G113400	Balanced	TraesCS1A01G111900;TraesCS1B01G132100;TraesCS1D01G113400	Balanced	TraesCS1A01G111900;TraesCS1B01G132100;TraesCS1D01G113400	Balanced	TraesCS1A01G111900;TraesCS1B01G132100;TraesCS1D01G113400	Balanced
TraesCS1A01G112000;TraesCS1B01G132300;TraesCS1D01G113600	Balanced	TraesCS1A01G112000;TraesCS1B01G132300;TraesCS1D01G113600	Balanced	TraesCS1A01G112000;TraesCS1B01G132300;TraesCS1D01G113600	Balanced	TraesCS1A01G112000;TraesCS1B01G132300;TraesCS1D01G113600	Balanced	TraesCS1A01G112000;TraesCS1B01G132300;TraesCS1D01G113600	Balanced	TraesCS1A01G112000;TraesCS1B01G132300;TraesCS1D01G113600	Balanced	TraesCS1A01G112000;TraesCS1B01G132300;TraesCS1D01G113600	Balanced	TraesCS1A01G112000;TraesCS1B01G132300;TraesCS1D01G113600	Balanced
TraesCS1A01G112100;TraesCS1B01G132400;TraesCS1D01G113700	Balanced	TraesCS1A01G112100;TraesCS1B01G132400;TraesCS1D01G113700	Balanced	TraesCS1A01G112100;TraesCS1B01G132400;TraesCS1D01G113700	Balanced	TraesCS1A01G112100;TraesCS1B01G132400;TraesCS1D01G113700	Balanced	TraesCS1A01G112100;TraesCS1B01G132400;TraesCS1D01G113700	Balanced	TraesCS1A01G112100;TraesCS1B01G132400;TraesCS1D01G113700	Balanced	TraesCS1A01G112100;TraesCS1B01G132400;TraesCS1D01G113700	Balanced	TraesCS1A01G112100;TraesCS1B01G132400;TraesCS1D01G113700	Balanced
TraesCS1A01G112200;TraesCS1B01G132500;TraesCS1D01G113900	Balanced	TraesCS1A01G112200;TraesCS1B01G132500;TraesCS1D01G113900	B dominant	TraesCS1A01G112200;TraesCS1B01G132500;TraesCS1D01G113900	Balanced	TraesCS1A01G112200;TraesCS1B01G132500;TraesCS1D01G113900	Balanced	TraesCS1A01G112200;TraesCS1B01G132500;TraesCS1D01G113900	Balanced	TraesCS1A01G112200;TraesCS1B01G132500;TraesCS1D01G113900	B dominant	TraesCS1A01G112200;TraesCS1B01G132500;TraesCS1D01G113900	Balanced	TraesCS1A01G112200;TraesCS1B01G132500;TraesCS1D01G113900	Balanced
TraesCS1A01G112400;TraesCS1B01G132600;TraesCS1D01G114000	Balanced	TraesCS1A01G112400;TraesCS1B01G132600;TraesCS1D01G114000	Balanced	TraesCS1A01G112400;TraesCS1B01G132600;TraesCS1D01G114000	Balanced	TraesCS1A01G112400;TraesCS1B01G132600;TraesCS1D01G114000	Balanced	TraesCS1A01G112400;TraesCS1B01G132600;TraesCS1D01G114000	Balanced	TraesCS1A01G112400;TraesCS1B01G132600;TraesCS1D01G114000	Balanced	TraesCS1A01G112400;TraesCS1B01G132600;TraesCS1D01G114000	Balanced	TraesCS1A01G112400;TraesCS1B01G132600;TraesCS1D01G114000	Balanced
TraesCS1A01G112500;TraesCS1B01G132700;TraesCS1D01G114100	Balanced	TraesCS1A01G112500;TraesCS1B01G132700;TraesCS1D01G114100	Balanced	TraesCS1A01G112500;TraesCS1B01G132700;TraesCS1D01G114100	Balanced	TraesCS1A01G112500;TraesCS1B01G132700;TraesCS1D01G114100	Balanced	TraesCS1A01G112500;TraesCS1B01G132700;TraesCS1D01G114100	Balanced	TraesCS1A01G112500;TraesCS1B01G132700;TraesCS1D01G114100	Balanced	TraesCS1A01G112500;TraesCS1B01G132700;TraesCS1D01G114100	Balanced	TraesCS1A01G112500;TraesCS1B01G132700;TraesCS1D01G114100	Balanced
TraesCS1A01G112600;TraesCS1B01G132800;TraesCS1D01G114200	Balanced	TraesCS1A01G112600;TraesCS1B01G132800;TraesCS1D01G114200	Balanced	TraesCS1A01G112600;TraesCS1B01G132800;TraesCS1D01G114200	Balanced	TraesCS1A01G112600;TraesCS1B01G132800;TraesCS1D01G114200	Balanced	TraesCS1A01G112600;TraesCS1B01G132800;TraesCS1D01G114200	Balanced	TraesCS1A01G112600;TraesCS1B01G132800;TraesCS1D01G114200	Balanced	TraesCS1A01G112600;TraesCS1B01G132800;TraesCS1D01G114200	Balanced	TraesCS1A01G112600;TraesCS1B01G132800;TraesCS1D01G114200	Balanced
TraesCS1A01G112700;TraesCS1B01G132900;TraesCS1D01G114300	Balanced	TraesCS1A01G112700;TraesCS1B01G132900;TraesCS1D01G114300	Balanced	TraesCS1A01G112700;TraesCS1B01G132900;TraesCS1D01G114300	Balanced	TraesCS1A01G112700;TraesCS1B01G132900;TraesCS1D01G114300	Balanced	TraesCS1A01G112700;TraesCS1B01G132900;TraesCS1D01G114300	Balanced	TraesCS1A01G112700;TraesCS1B01G132900;TraesCS1D01G114300	Balanced	TraesCS1A01G112700;TraesCS1B01G132900;TraesCS1D01G114300	Balanced	TraesCS1A01G112700;TraesCS1B01G132900;TraesCS1D01G114300	Balanced
TraesCS1A01G113100;TraesCS1B01G133200;TraesCS1D01G114500	Balanced	TraesCS1A01G113100;TraesCS1B01G133200;TraesCS1D01G114500	Balanced	TraesCS1A01G113100;TraesCS1B01G133200;TraesCS1D01G114500	Balanced	TraesCS1A01G113100;TraesCS1B01G133200;TraesCS1D01G114500	Balanced	TraesCS1A01G113100;TraesCS1B01G133200;TraesCS1D01G114500	Balanced	TraesCS1A01G113100;TraesCS1B01G133200;TraesCS1D01G114500	Balanced	TraesCS1A01G113100;TraesCS1B01G133200;TraesCS1D01G114500	Balanced	TraesCS1A01G113100;TraesCS1B01G133200;TraesCS1D01G114500	Balanced
TraesCS1A01G113400;TraesCS1B01G133500;TraesCS1D01G114800	Balanced	TraesCS1A01G113400;TraesCS1B01G133500;TraesCS1D01G114800	Balanced	TraesCS1A01G113400;TraesCS1B01G133500;TraesCS1D01G114800	Balanced	TraesCS1A01G113400;TraesCS1B01G133500;TraesCS1D01G114800	Balanced	TraesCS1A01G113400;TraesCS1B01G133500;TraesCS1D01G114800	Balanced	TraesCS1A01G113400;TraesCS1B01G133500;TraesCS1D01G114800	Balanced	TraesCS1A01G113400;TraesCS1B01G133500;TraesCS1D01G114800	B suppressed	TraesCS1A01G113400;TraesCS1B01G133500;TraesCS1D01G114800	Balanced
TraesCS1A01G113700;TraesCS1B01G134000;TraesCS1D01G115300	Balanced	TraesCS1A01G113700;TraesCS1B01G134000;TraesCS1D01G115300	Balanced	TraesCS1A01G113700;TraesCS1B01G134000;TraesCS1D01G115300	Balanced	TraesCS1A01G113700;TraesCS1B01G134000;TraesCS1D01G115300	Balanced	TraesCS1A01G113700;TraesCS1B01G134000;TraesCS1D01G115300	Balanced	TraesCS1A01G113700;TraesCS1B01G134000;TraesCS1D01G115300	Balanced	TraesCS1A01G113700;TraesCS1B01G134000;TraesCS1D01G115300	A suppressed	TraesCS1A01G113700;TraesCS1B01G134000;TraesCS1D01G115300	Balanced
TraesCS1A01G114000;TraesCS1B01G134300;TraesCS1D01G115700	Balanced	TraesCS1A01G114000;TraesCS1B01G134300;TraesCS1D01G115700	Balanced	TraesCS1A01G114000;TraesCS1B01G134300;TraesCS1D01G115700	Balanced	TraesCS1A01G114000;TraesCS1B01G134300;TraesCS1D01G115700	Balanced	TraesCS1A01G114000;TraesCS1B01G134300;TraesCS1D01G115700	Balanced	TraesCS1A01G114000;TraesCS1B01G134300;TraesCS1D01G115700	Balanced	TraesCS1A01G114000;TraesCS1B01G134300;TraesCS1D01G115700	Balanced	TraesCS1A01G114000;TraesCS1B01G134300;TraesCS1D01G115700	Balanced
TraesCS1A01G114100;TraesCS1B01G134400;TraesCS1D01G115800	Balanced	TraesCS1A01G114100;TraesCS1B01G134400;TraesCS1D01G115800	Balanced	TraesCS1A01G114100;TraesCS1B01G134400;TraesCS1D01G115800	Balanced	TraesCS1A01G114100;TraesCS1B01G134400;TraesCS1D01G115800	Balanced	TraesCS1A01G114100;TraesCS1B01G134400;TraesCS1D01G115800	Balanced	TraesCS1A01G114100;TraesCS1B01G134400;TraesCS1D01G115800	Balanced	TraesCS1A01G114100;TraesCS1B01G134400;TraesCS1D01G115800	Balanced	TraesCS1A01G114100;TraesCS1B01G134400;TraesCS1D01G115800	Balanced
TraesCS1A01G114800;TraesCS1B01G134700;TraesCS1D01G116100	Balanced	TraesCS1A01G114800;TraesCS1B01G134700;TraesCS1D01G116100	Balanced	TraesCS1A01G114800;TraesCS1B01G134700;TraesCS1D01G116100	Balanced	TraesCS1A01G114800;TraesCS1B01G134700;TraesCS1D01G116100	Balanced	TraesCS1A01G114800;TraesCS1B01G134700;TraesCS1D01G116100	Balanced	TraesCS1A01G114800;TraesCS1B01G134700;TraesCS1D01G116100	Balanced	TraesCS1A01G114800;TraesCS1B01G134700;TraesCS1D01G116100	Balanced	TraesCS1A01G114800;TraesCS1B01G134700;TraesCS1D01G116100	D dominant
TraesCS1A01G114900;TraesCS1B01G134800;TraesCS1D01G116300	Balanced	TraesCS1A01G114900;TraesCS1B01G134800;TraesCS1D01G116300	Balanced	TraesCS1A01G114900;TraesCS1B01G134800;TraesCS1D01G116300	Balanced	TraesCS1A01G114900;TraesCS1B01G134800;TraesCS1D01G116300	Balanced	TraesCS1A01G114900;TraesCS1B01G134800;TraesCS1D01G116300	Balanced	TraesCS1A01G114900;TraesCS1B01G134800;TraesCS1D01G116300	Balanced	TraesCS1A01G114900;TraesCS1B01G134800;TraesCS1D01G116300	Balanced	TraesCS1A01G114900;TraesCS1B01G134800;TraesCS1D01G116300	Balanced
TraesCS1A01G115000;TraesCS1B01G134900;TraesCS1D01G116400	Balanced	TraesCS1A01G115000;TraesCS1B01G134900;TraesCS1D01G116400	Balanced	TraesCS1A01G115000;TraesCS1B01G134900;TraesCS1D01G116400	Balanced	TraesCS1A01G115000;TraesCS1B01G134900;TraesCS1D01G116400	Balanced	TraesCS1A01G115000;TraesCS1B01G134900;TraesCS1D01G116400	Balanced	TraesCS1A01G115000;TraesCS1B01G134900;TraesCS1D01G116400	Balanced	TraesCS1A01G115000;TraesCS1B01G134900;TraesCS1D01G116400	Balanced	TraesCS1A01G115000;TraesCS1B01G134900;TraesCS1D01G116400	Balanced
TraesCS1A01G115200;TraesCS1B01G135100;TraesCS1D01G116600	Balanced	TraesCS1A01G115200;TraesCS1B01G135100;TraesCS1D01G116600	Balanced	TraesCS1A01G115200;TraesCS1B01G135100;TraesCS1D01G116600	Balanced	TraesCS1A01G115200;TraesCS1B01G135100;TraesCS1D01G116600	Balanced	TraesCS1A01G115200;TraesCS1B01G135100;TraesCS1D01G116600	Balanced	TraesCS1A01G115200;TraesCS1B01G135100;TraesCS1D01G116600	Balanced	TraesCS1A01G115200;TraesCS1B01G135100;TraesCS1D01G116600	Balanced	TraesCS1A01G115200;TraesCS1B01G135100;TraesCS1D01G116600	Balanced
TraesCS1A01G115400;TraesCS1B01G135300;TraesCS1D01G116800	Balanced	TraesCS1A01G115400;TraesCS1B01G135300;TraesCS1D01G116800	Balanced	TraesCS1A01G115400;TraesCS1B01G135300;TraesCS1D01G116800	Balanced	TraesCS1A01G115400;TraesCS1B01G135300;TraesCS1D01G116800	Balanced	TraesCS1A01G115400;TraesCS1B01G135300;TraesCS1D01G116800	Balanced	TraesCS1A01G115400;TraesCS1B01G135300;TraesCS1D01G116800	Balanced	TraesCS1A01G115400;TraesCS1B01G135300;TraesCS1D01G116800	Balanced	TraesCS1A01G115400;TraesCS1B01G135300;TraesCS1D01G116800	Balanced
TraesCS1A01G115500;TraesCS1B01G135400;TraesCS1D01G116900	Balanced	TraesCS1A01G115500;TraesCS1B01G135400;TraesCS1D01G116900	Balanced	TraesCS1A01G115500;TraesCS1B01G135400;TraesCS1D01G116900	A dominant	TraesCS1A01G115500;TraesCS1B01G135400;TraesCS1D01G116900	Balanced	TraesCS1A01G115500;TraesCS1B01G135400;TraesCS1D01G116900	Balanced	TraesCS1A01G115500;TraesCS1B01G135400;TraesCS1D01G116900	Balanced	TraesCS1A01G115500;TraesCS1B01G135400;TraesCS1D01G116900	Balanced	TraesCS1A01G115500;TraesCS1B01G135400;TraesCS1D01G116900	Balanced
TraesCS1A01G116500;TraesCS1B01G136500;TraesCS1D01G117800	Balanced	TraesCS1A01G116500;TraesCS1B01G136500;TraesCS1D01G117800	Balanced	TraesCS1A01G116500;TraesCS1B01G136500;TraesCS1D01G117800	Balanced	TraesCS1A01G116500;TraesCS1B01G136500;TraesCS1D01G117800	Balanced	TraesCS1A01G116500;TraesCS1B01G136500;TraesCS1D01G117800	Balanced	TraesCS1A01G116500;TraesCS1B01G136500;TraesCS1D01G117800	Balanced	TraesCS1A01G116500;TraesCS1B01G136500;TraesCS1D01G117800	Balanced	TraesCS1A01G116500;TraesCS1B01G136500;TraesCS1D01G117800	Balanced
TraesCS1A01G116700;TraesCS1B01G136700;TraesCS1D01G117900	Balanced	TraesCS1A01G116700;TraesCS1B01G136700;TraesCS1D01G117900	Balanced	TraesCS1A01G116700;TraesCS1B01G136700;TraesCS1D01G117900	Balanced	TraesCS1A01G116700;TraesCS1B01G136700;TraesCS1D01G117900	Balanced	TraesCS1A01G116700;TraesCS1B01G136700;TraesCS1D01G117900	Balanced	TraesCS1A01G116700;TraesCS1B01G136700;TraesCS1D01G117900	Balanced	TraesCS1A01G116700;TraesCS1B01G136700;TraesCS1D01G117900	Balanced	TraesCS1A01G116700;TraesCS1B01G136700;TraesCS1D01G117900	Balanced
TraesCS1A01G116900;TraesCS1B01G136800;TraesCS1D01G118000	Balanced	TraesCS1A01G116900;TraesCS1B01G136800;TraesCS1D01G118000	Balanced	TraesCS1A01G116900;TraesCS1B01G136800;TraesCS1D01G118000	Balanced	TraesCS1A01G116900;TraesCS1B01G136800;TraesCS1D01G118000	Balanced	TraesCS1A01G116900;TraesCS1B01G136800;TraesCS1D01G118000	Balanced	TraesCS1A01G116900;TraesCS1B01G136800;TraesCS1D01G118000	Balanced	TraesCS1A01G116900;TraesCS1B01G136800;TraesCS1D01G118000	Balanced	TraesCS1A01G116900;TraesCS1B01G136800;TraesCS1D01G118000	A dominant
TraesCS1A01G117400;TraesCS1B01G137200;TraesCS1D01G118500	Balanced	TraesCS1A01G117400;TraesCS1B01G137200;TraesCS1D01G118500	Balanced	TraesCS1A01G117400;TraesCS1B01G137200;TraesCS1D01G118500	Balanced	TraesCS1A01G117400;TraesCS1B01G137200;TraesCS1D01G118500	Balanced	TraesCS1A01G117400;TraesCS1B01G137200;TraesCS1D01G118500	Balanced	TraesCS1A01G117400;TraesCS1B01G137200;TraesCS1D01G118500	Balanced	TraesCS1A01G117400;TraesCS1B01G137200;TraesCS1D01G118500	Balanced	TraesCS1A01G117400;TraesCS1B01G137200;TraesCS1D01G118500	Balanced
TraesCS1A01G118300;TraesCS1B01G138000;TraesCS1D01G119400	Balanced	TraesCS1A01G118300;TraesCS1B01G138000;TraesCS1D01G119400	Balanced	TraesCS1A01G118300;TraesCS1B01G138000;TraesCS1D01G119400	Balanced	TraesCS1A01G118300;TraesCS1B01G138000;TraesCS1D01G119400	Balanced	TraesCS1A01G118300;TraesCS1B01G138000;TraesCS1D01G119400	Balanced	TraesCS1A01G118300;TraesCS1B01G138000;TraesCS1D01G119400	Balanced	TraesCS1A01G118300;TraesCS1B01G138000;TraesCS1D01G119400	Balanced	TraesCS1A01G118300;TraesCS1B01G138000;TraesCS1D01G119400	Balanced
TraesCS1A01G118400;TraesCS1B01G138100;TraesCS1D01G119500	Balanced	TraesCS1A01G118400;TraesCS1B01G138100;TraesCS1D01G119500	B dominant	TraesCS1A01G118400;TraesCS1B01G138100;TraesCS1D01G119500	Balanced	TraesCS1A01G118400;TraesCS1B01G138100;TraesCS1D01G119500	Balanced	TraesCS1A01G118400;TraesCS1B01G138100;TraesCS1D01G119500	Balanced	TraesCS1A01G118400;TraesCS1B01G138100;TraesCS1D01G119500	B dominant	TraesCS1A01G118400;TraesCS1B01G138100;TraesCS1D01G119500	Balanced	TraesCS1A01G118400;TraesCS1B01G138100;TraesCS1D01G119500	Balanced
TraesCS1A01G118700;TraesCS1B01G138200;TraesCS1D01G119600	Balanced	TraesCS1A01G118700;TraesCS1B01G138200;TraesCS1D01G119600	Balanced	TraesCS1A01G118700;TraesCS1B01G138200;TraesCS1D01G119600	Balanced	TraesCS1A01G118700;TraesCS1B01G138200;TraesCS1D01G119600	Balanced	TraesCS1A01G118700;TraesCS1B01G138200;TraesCS1D01G119600	Balanced	TraesCS1A01G118700;TraesCS1B01G138200;TraesCS1D01G119600	Balanced	TraesCS1A01G118700;TraesCS1B01G138200;TraesCS1D01G119600	Balanced	TraesCS1A01G118700;TraesCS1B01G138200;TraesCS1D01G119600	Balanced
TraesCS1A01G118800;TraesCS1B01G138300;TraesCS1D01G119700	Balanced	TraesCS1A01G118800;TraesCS1B01G138300;TraesCS1D01G119700	Balanced	TraesCS1A01G118800;TraesCS1B01G138300;TraesCS1D01G119700	Balanced	TraesCS1A01G118800;TraesCS1B01G138300;TraesCS1D01G119700	Balanced	TraesCS1A01G118800;TraesCS1B01G138300;TraesCS1D01G119700	Balanced	TraesCS1A01G118800;TraesCS1B01G138300;TraesCS1D01G119700	Balanced	TraesCS1A01G118800;TraesCS1B01G138300;TraesCS1D01G119700	Balanced	TraesCS1A01G118800;TraesCS1B01G138300;TraesCS1D01G119700	Balanced
TraesCS1A01G119000;TraesCS1B01G138500;TraesCS1D01G119900	Balanced	TraesCS1A01G119000;TraesCS1B01G138500;TraesCS1D01G119900	Balanced	TraesCS1A01G119000;TraesCS1B01G138500;TraesCS1D01G119900	Balanced	TraesCS1A01G119000;TraesCS1B01G138500;TraesCS1D01G119900	Balanced	TraesCS1A01G119000;TraesCS1B01G138500;TraesCS1D01G119900	Balanced	TraesCS1A01G119000;TraesCS1B01G138500;TraesCS1D01G119900	Balanced	TraesCS1A01G119000;TraesCS1B01G138500;TraesCS1D01G119900	Balanced	TraesCS1A01G119000;TraesCS1B01G138500;TraesCS1D01G119900	Balanced
TraesCS1A01G119100;TraesCS1B01G138600;TraesCS1D01G120000	Balanced	TraesCS1A01G119100;TraesCS1B01G138600;TraesCS1D01G120000	Balanced	TraesCS1A01G119100;TraesCS1B01G138600;TraesCS1D01G120000	Balanced	TraesCS1A01G119100;TraesCS1B01G138600;TraesCS1D01G120000	Balanced	TraesCS1A01G119100;TraesCS1B01G138600;TraesCS1D01G120000	Balanced	TraesCS1A01G119100;TraesCS1B01G138600;TraesCS1D01G120000	Balanced	TraesCS1A01G119100;TraesCS1B01G138600;TraesCS1D01G120000	Balanced	TraesCS1A01G119100;TraesCS1B01G138600;TraesCS1D01G120000	Balanced
TraesCS1A01G119300;TraesCS1B01G138700;TraesCS1D01G120100	Balanced	TraesCS1A01G119300;TraesCS1B01G138700;TraesCS1D01G120100	Balanced	TraesCS1A01G119300;TraesCS1B01G138700;TraesCS1D01G120100	Balanced	TraesCS1A01G119300;TraesCS1B01G138700;TraesCS1D01G120100	Balanced	TraesCS1A01G119300;TraesCS1B01G138700;TraesCS1D01G120100	Balanced	TraesCS1A01G119300;TraesCS1B01G138700;TraesCS1D01G120100	Balanced	TraesCS1A01G119300;TraesCS1B01G138700;TraesCS1D01G120100	Balanced	TraesCS1A01G119300;TraesCS1B01G138700;TraesCS1D01G120100	Balanced
TraesCS1A01G119500;TraesCS1B01G138900;TraesCS1D01G120300	B suppressed	TraesCS1A01G119500;TraesCS1B01G138900;TraesCS1D01G120300	B suppressed	TraesCS1A01G119500;TraesCS1B01G138900;TraesCS1D01G120300	B suppressed	TraesCS1A01G119500;TraesCS1B01G138900;TraesCS1D01G120300	Balanced	TraesCS1A01G119500;TraesCS1B01G138900;TraesCS1D01G120300	B suppressed	TraesCS1A01G119500;TraesCS1B01G138900;TraesCS1D01G120300	B suppressed	TraesCS1A01G119500;TraesCS1B01G138900;TraesCS1D01G120300	Balanced	TraesCS1A01G119500;TraesCS1B01G138900;TraesCS1D01G120300	Balanced
TraesCS1A01G119600;TraesCS1B01G139000;TraesCS1D01G120500	Balanced	TraesCS1A01G119600;TraesCS1B01G139000;TraesCS1D01G120500	Balanced	TraesCS1A01G119600;TraesCS1B01G139000;TraesCS1D01G120500	Balanced	TraesCS1A01G119600;TraesCS1B01G139000;TraesCS1D01G120500	Balanced	TraesCS1A01G119600;TraesCS1B01G139000;TraesCS1D01G120500	Balanced	TraesCS1A01G119600;TraesCS1B01G139000;TraesCS1D01G120500	Balanced	TraesCS1A01G119600;TraesCS1B01G139000;TraesCS1D01G120500	Balanced	TraesCS1A01G119600;TraesCS1B01G139000;TraesCS1D01G120500	Balanced
TraesCS1A01G119700;TraesCS1B01G139100;TraesCS1D01G120600	Balanced	TraesCS1A01G119700;TraesCS1B01G139100;TraesCS1D01G120600	Balanced	TraesCS1A01G119700;TraesCS1B01G139100;TraesCS1D01G120600	Balanced	TraesCS1A01G119700;TraesCS1B01G139100;TraesCS1D01G120600	Balanced	TraesCS1A01G119700;TraesCS1B01G139100;TraesCS1D01G120600	Balanced	TraesCS1A01G119700;TraesCS1B01G139100;TraesCS1D01G120600	Balanced	TraesCS1A01G119700;TraesCS1B01G139100;TraesCS1D01G120600	Balanced	TraesCS1A01G119700;TraesCS1B01G139100;TraesCS1D01G120600	Balanced
TraesCS1A01G119800;TraesCS1B01G139200;TraesCS1D01G120700	Balanced	TraesCS1A01G119800;TraesCS1B01G139200;TraesCS1D01G120700	Balanced	TraesCS1A01G119800;TraesCS1B01G139200;TraesCS1D01G120700	Balanced	TraesCS1A01G119800;TraesCS1B01G139200;TraesCS1D01G120700	Balanced	TraesCS1A01G119800;TraesCS1B01G139200;TraesCS1D01G120700	Balanced	TraesCS1A01G119800;TraesCS1B01G139200;TraesCS1D01G120700	Balanced	TraesCS1A01G119800;TraesCS1B01G139200;TraesCS1D01G120700	Balanced	TraesCS1A01G119800;TraesCS1B01G139200;TraesCS1D01G120700	Balanced
TraesCS1A01G119900;TraesCS1B01G139400;TraesCS1D01G120800	Balanced	TraesCS1A01G119900;TraesCS1B01G139400;TraesCS1D01G120800	Balanced	TraesCS1A01G119900;TraesCS1B01G139400;TraesCS1D01G120800	Balanced	TraesCS1A01G119900;TraesCS1B01G139400;TraesCS1D01G120800	Balanced	TraesCS1A01G119900;TraesCS1B01G139400;TraesCS1D01G120800	Balanced	TraesCS1A01G119900;TraesCS1B01G139400;TraesCS1D01G120800	Balanced	TraesCS1A01G119900;TraesCS1B01G139400;TraesCS1D01G120800	Balanced	TraesCS1A01G119900;TraesCS1B01G139400;TraesCS1D01G120800	Balanced
TraesCS1A01G120100;TraesCS1B01G139500;TraesCS1D01G121000	Balanced	TraesCS1A01G120100;TraesCS1B01G139500;TraesCS1D01G121000	Balanced	TraesCS1A01G120100;TraesCS1B01G139500;TraesCS1D01G121000	Balanced	TraesCS1A01G120100;TraesCS1B01G139500;TraesCS1D01G121000	Balanced	TraesCS1A01G120100;TraesCS1B01G139500;TraesCS1D01G121000	Balanced	TraesCS1A01G120100;TraesCS1B01G139500;TraesCS1D01G121000	Balanced	TraesCS1A01G120100;TraesCS1B01G139500;TraesCS1D01G121000	Balanced	TraesCS1A01G120100;TraesCS1B01G139500;TraesCS1D01G121000	Balanced
TraesCS1A01G120200;TraesCS1B01G139600;TraesCS1D01G121200	Balanced	TraesCS1A01G120200;TraesCS1B01G139600;TraesCS1D01G121200	Balanced	TraesCS1A01G120200;TraesCS1B01G139600;TraesCS1D01G121200	Balanced	TraesCS1A01G120200;TraesCS1B01G139600;TraesCS1D01G121200	Balanced	TraesCS1A01G120200;TraesCS1B01G139600;TraesCS1D01G121200	Balanced	TraesCS1A01G120200;TraesCS1B01G139600;TraesCS1D01G121200	Balanced	TraesCS1A01G120200;TraesCS1B01G139600;TraesCS1D01G121200	Balanced	TraesCS1A01G120200;TraesCS1B01G139600;TraesCS1D01G121200	Balanced
TraesCS1A01G120500;TraesCS1B01G139900;TraesCS1D01G121500	Balanced	TraesCS1A01G120500;TraesCS1B01G139900;TraesCS1D01G121500	Balanced	TraesCS1A01G120500;TraesCS1B01G139900;TraesCS1D01G121500	A dominant	TraesCS1A01G120500;TraesCS1B01G139900;TraesCS1D01G121500	Balanced	TraesCS1A01G120500;TraesCS1B01G139900;TraesCS1D01G121500	Balanced	TraesCS1A01G120500;TraesCS1B01G139900;TraesCS1D01G121500	Balanced	TraesCS1A01G120500;TraesCS1B01G139900;TraesCS1D01G121500	Balanced	TraesCS1A01G120500;TraesCS1B01G139900;TraesCS1D01G121500	Balanced
TraesCS1A01G120800;TraesCS1B01G140100;TraesCS1D01G121600	Balanced	TraesCS1A01G120800;TraesCS1B01G140100;TraesCS1D01G121600	Balanced	TraesCS1A01G120800;TraesCS1B01G140100;TraesCS1D01G121600	D dominant	TraesCS1A01G120800;TraesCS1B01G140100;TraesCS1D01G121600	Balanced	TraesCS1A01G120800;TraesCS1B01G140100;TraesCS1D01G121600	Balanced	TraesCS1A01G120800;TraesCS1B01G140100;TraesCS1D01G121600	Balanced	TraesCS1A01G120800;TraesCS1B01G140100;TraesCS1D01G121600	Balanced	TraesCS1A01G120800;TraesCS1B01G140100;TraesCS1D01G121600	B suppressed
TraesCS1A01G120900;TraesCS1B01G140200;TraesCS1D01G121700	Balanced	TraesCS1A01G120900;TraesCS1B01G140200;TraesCS1D01G121700	Balanced	TraesCS1A01G120900;TraesCS1B01G140200;TraesCS1D01G121700	Balanced	TraesCS1A01G120900;TraesCS1B01G140200;TraesCS1D01G121700	Balanced	TraesCS1A01G120900;TraesCS1B01G140200;TraesCS1D01G121700	Balanced	TraesCS1A01G120900;TraesCS1B01G140200;TraesCS1D01G121700	Balanced	TraesCS1A01G120900;TraesCS1B01G140200;TraesCS1D01G121700	Balanced	TraesCS1A01G120900;TraesCS1B01G140200;TraesCS1D01G121700	Balanced
TraesCS1A01G121000;TraesCS1B01G140400;TraesCS1D01G121900	Balanced	TraesCS1A01G121000;TraesCS1B01G140400;TraesCS1D01G121900	Balanced	TraesCS1A01G121000;TraesCS1B01G140400;TraesCS1D01G121900	Balanced	TraesCS1A01G121000;TraesCS1B01G140400;TraesCS1D01G121900	Balanced	TraesCS1A01G121000;TraesCS1B01G140400;TraesCS1D01G121900	Balanced	TraesCS1A01G121000;TraesCS1B01G140400;TraesCS1D01G121900	Balanced	TraesCS1A01G121000;TraesCS1B01G140400;TraesCS1D01G121900	Balanced	TraesCS1A01G121000;TraesCS1B01G140400;TraesCS1D01G121900	Balanced
TraesCS1A01G121200;TraesCS1B01G140500;TraesCS1D01G122000	Balanced	TraesCS1A01G121200;TraesCS1B01G140500;TraesCS1D01G122000	D dominant	TraesCS1A01G121200;TraesCS1B01G140500;TraesCS1D01G122000	B suppressed	TraesCS1A01G121200;TraesCS1B01G140500;TraesCS1D01G122000	Balanced	TraesCS1A01G121200;TraesCS1B01G140500;TraesCS1D01G122000	Balanced	TraesCS1A01G121200;TraesCS1B01G140500;TraesCS1D01G122000	Balanced	TraesCS1A01G121200;TraesCS1B01G140500;TraesCS1D01G122000	Balanced	TraesCS1A01G121200;TraesCS1B01G140500;TraesCS1D01G122000	Balanced
TraesCS1A01G121300;TraesCS1B01G140700;TraesCS1D01G122100	Balanced	TraesCS1A01G121300;TraesCS1B01G140700;TraesCS1D01G122100	Balanced	TraesCS1A01G121300;TraesCS1B01G140700;TraesCS1D01G122100	Balanced	TraesCS1A01G121300;TraesCS1B01G140700;TraesCS1D01G122100	Balanced	TraesCS1A01G121300;TraesCS1B01G140700;TraesCS1D01G122100	Balanced	TraesCS1A01G121300;TraesCS1B01G140700;TraesCS1D01G122100	Balanced	TraesCS1A01G121300;TraesCS1B01G140700;TraesCS1D01G122100	Balanced	TraesCS1A01G121300;TraesCS1B01G140700;TraesCS1D01G122100	Balanced
TraesCS1A01G121400;TraesCS1B01G140800;TraesCS1D01G122200	Balanced	TraesCS1A01G121400;TraesCS1B01G140800;TraesCS1D01G122200	Balanced	TraesCS1A01G121400;TraesCS1B01G140800;TraesCS1D01G122200	Balanced	TraesCS1A01G121400;TraesCS1B01G140800;TraesCS1D01G122200	Balanced	TraesCS1A01G121400;TraesCS1B01G140800;TraesCS1D01G122200	Balanced	TraesCS1A01G121400;TraesCS1B01G140800;TraesCS1D01G122200	Balanced	TraesCS1A01G121400;TraesCS1B01G140800;TraesCS1D01G122200	Balanced	TraesCS1A01G121400;TraesCS1B01G140800;TraesCS1D01G122200	Balanced
TraesCS1A01G121700;TraesCS1B01G140900;TraesCS1D01G122500	Balanced	TraesCS1A01G121700;TraesCS1B01G140900;TraesCS1D01G122500	Balanced	TraesCS1A01G121700;TraesCS1B01G140900;TraesCS1D01G122500	Balanced	TraesCS1A01G121700;TraesCS1B01G140900;TraesCS1D01G122500	Balanced	TraesCS1A01G121700;TraesCS1B01G140900;TraesCS1D01G122500	Balanced	TraesCS1A01G121700;TraesCS1B01G140900;TraesCS1D01G122500	Balanced	TraesCS1A01G121700;TraesCS1B01G140900;TraesCS1D01G122500	Balanced	TraesCS1A01G121700;TraesCS1B01G140900;TraesCS1D01G122500	Balanced
TraesCS1A01G122000;TraesCS1B01G141200;TraesCS1D01G122800	Balanced	TraesCS1A01G122000;TraesCS1B01G141200;TraesCS1D01G122800	Balanced	TraesCS1A01G122000;TraesCS1B01G141200;TraesCS1D01G122800	Balanced	TraesCS1A01G122000;TraesCS1B01G141200;TraesCS1D01G122800	Balanced	TraesCS1A01G122000;TraesCS1B01G141200;TraesCS1D01G122800	Balanced	TraesCS1A01G122000;TraesCS1B01G141200;TraesCS1D01G122800	Balanced	TraesCS1A01G122000;TraesCS1B01G141200;TraesCS1D01G122800	Balanced	TraesCS1A01G122000;TraesCS1B01G141200;TraesCS1D01G122800	Balanced
TraesCS1A01G122100;TraesCS1B01G141300;TraesCS1D01G123100	Balanced	TraesCS1A01G122100;TraesCS1B01G141300;TraesCS1D01G123100	Balanced	TraesCS1A01G122100;TraesCS1B01G141300;TraesCS1D01G123100	Balanced	TraesCS1A01G122100;TraesCS1B01G141300;TraesCS1D01G123100	Balanced	TraesCS1A01G122100;TraesCS1B01G141300;TraesCS1D01G123100	Balanced	TraesCS1A01G122100;TraesCS1B01G141300;TraesCS1D01G123100	Balanced	TraesCS1A01G122100;TraesCS1B01G141300;TraesCS1D01G123100	Balanced	TraesCS1A01G122100;TraesCS1B01G141300;TraesCS1D01G123100	Balanced
TraesCS1A01G122200;TraesCS1B01G141400;TraesCS1D01G123200	Balanced	TraesCS1A01G122200;TraesCS1B01G141400;TraesCS1D01G123200	Balanced	TraesCS1A01G122200;TraesCS1B01G141400;TraesCS1D01G123200	Balanced	TraesCS1A01G122200;TraesCS1B01G141400;TraesCS1D01G123200	Balanced	TraesCS1A01G122200;TraesCS1B01G141400;TraesCS1D01G123200	B dominant	TraesCS1A01G122200;TraesCS1B01G141400;TraesCS1D01G123200	Balanced	TraesCS1A01G122200;TraesCS1B01G141400;TraesCS1D01G123200	Balanced	TraesCS1A01G122200;TraesCS1B01G141400;TraesCS1D01G123200	Balanced
TraesCS1A01G122300;TraesCS1B01G141500;TraesCS1D01G123300	Balanced	TraesCS1A01G122300;TraesCS1B01G141500;TraesCS1D01G123300	Balanced	TraesCS1A01G122300;TraesCS1B01G141500;TraesCS1D01G123300	B suppressed	TraesCS1A01G122300;TraesCS1B01G141500;TraesCS1D01G123300	Balanced	TraesCS1A01G122300;TraesCS1B01G141500;TraesCS1D01G123300	Balanced	TraesCS1A01G122300;TraesCS1B01G141500;TraesCS1D01G123300	Balanced	TraesCS1A01G122300;TraesCS1B01G141500;TraesCS1D01G123300	Balanced	TraesCS1A01G122300;TraesCS1B01G141500;TraesCS1D01G123300	Balanced
TraesCS1A01G122500;TraesCS1B01G141700;TraesCS1D01G123400	D suppressed	TraesCS1A01G122500;TraesCS1B01G141700;TraesCS1D01G123400	D suppressed	TraesCS1A01G122500;TraesCS1B01G141700;TraesCS1D01G123400	Balanced	TraesCS1A01G122500;TraesCS1B01G141700;TraesCS1D01G123400	Balanced	TraesCS1A01G122500;TraesCS1B01G141700;TraesCS1D01G123400	Balanced	TraesCS1A01G122500;TraesCS1B01G141700;TraesCS1D01G123400	Balanced	TraesCS1A01G122500;TraesCS1B01G141700;TraesCS1D01G123400	Balanced	TraesCS1A01G122500;TraesCS1B01G141700;TraesCS1D01G123400	Balanced
TraesCS1A01G122700;TraesCS1B01G141900;TraesCS1D01G123600	Balanced	TraesCS1A01G122700;TraesCS1B01G141900;TraesCS1D01G123600	Balanced	TraesCS1A01G122700;TraesCS1B01G141900;TraesCS1D01G123600	Balanced	TraesCS1A01G122700;TraesCS1B01G141900;TraesCS1D01G123600	Balanced	TraesCS1A01G122700;TraesCS1B01G141900;TraesCS1D01G123600	Balanced	TraesCS1A01G122700;TraesCS1B01G141900;TraesCS1D01G123600	Balanced	TraesCS1A01G122700;TraesCS1B01G141900;TraesCS1D01G123600	Balanced	TraesCS1A01G122700;TraesCS1B01G141900;TraesCS1D01G123600	Balanced
TraesCS1A01G122800;TraesCS1B01G142000;TraesCS1D01G123700	Balanced	TraesCS1A01G122800;TraesCS1B01G142000;TraesCS1D01G123700	Balanced	TraesCS1A01G122800;TraesCS1B01G142000;TraesCS1D01G123700	Balanced	TraesCS1A01G122800;TraesCS1B01G142000;TraesCS1D01G123700	Balanced	TraesCS1A01G122800;TraesCS1B01G142000;TraesCS1D01G123700	Balanced	TraesCS1A01G122800;TraesCS1B01G142000;TraesCS1D01G123700	Balanced	TraesCS1A01G122800;TraesCS1B01G142000;TraesCS1D01G123700	Balanced	TraesCS1A01G122800;TraesCS1B01G142000;TraesCS1D01G123700	Balanced
TraesCS1A01G123000;TraesCS1B01G142200;TraesCS1D01G123900	Balanced	TraesCS1A01G123000;TraesCS1B01G142200;TraesCS1D01G123900	Balanced	TraesCS1A01G123000;TraesCS1B01G142200;TraesCS1D01G123900	Balanced	TraesCS1A01G123000;TraesCS1B01G142200;TraesCS1D01G123900	Balanced	TraesCS1A01G123000;TraesCS1B01G142200;TraesCS1D01G123900	Balanced	TraesCS1A01G123000;TraesCS1B01G142200;TraesCS1D01G123900	Balanced	TraesCS1A01G123000;TraesCS1B01G142200;TraesCS1D01G123900	Balanced	TraesCS1A01G123000;TraesCS1B01G142200;TraesCS1D01G123900	Balanced
TraesCS1A01G123100;TraesCS1B01G143600;TraesCS1D01G124000	Balanced	TraesCS1A01G123100;TraesCS1B01G143600;TraesCS1D01G124000	Balanced	TraesCS1A01G123100;TraesCS1B01G143600;TraesCS1D01G124000	Balanced	TraesCS1A01G123100;TraesCS1B01G143600;TraesCS1D01G124000	Balanced	TraesCS1A01G123100;TraesCS1B01G143600;TraesCS1D01G124000	Balanced	TraesCS1A01G123100;TraesCS1B01G143600;TraesCS1D01G124000	Balanced	TraesCS1A01G123100;TraesCS1B01G143600;TraesCS1D01G124000	Balanced	TraesCS1A01G123100;TraesCS1B01G143600;TraesCS1D01G124000	Balanced
TraesCS1A01G123600;TraesCS1B01G143400;TraesCS1D01G130800	Balanced	TraesCS1A01G123600;TraesCS1B01G143400;TraesCS1D01G130800	Balanced	TraesCS1A01G123600;TraesCS1B01G143400;TraesCS1D01G130800	Balanced	TraesCS1A01G123600;TraesCS1B01G143400;TraesCS1D01G130800	Balanced	TraesCS1A01G123600;TraesCS1B01G143400;TraesCS1D01G130800	A dominant	TraesCS1A01G123600;TraesCS1B01G143400;TraesCS1D01G130800	Balanced	TraesCS1A01G123600;TraesCS1B01G143400;TraesCS1D01G130800	Balanced	TraesCS1A01G123600;TraesCS1B01G143400;TraesCS1D01G130800	Balanced
TraesCS1A01G123900;TraesCS1B01G143100;TraesCS1D01G130400	Balanced	TraesCS1A01G123900;TraesCS1B01G143100;TraesCS1D01G130400	Balanced	TraesCS1A01G123900;TraesCS1B01G143100;TraesCS1D01G130400	Balanced	TraesCS1A01G123900;TraesCS1B01G143100;TraesCS1D01G130400	Balanced	TraesCS1A01G123900;TraesCS1B01G143100;TraesCS1D01G130400	Balanced	TraesCS1A01G123900;TraesCS1B01G143100;TraesCS1D01G130400	Balanced	TraesCS1A01G123900;TraesCS1B01G143100;TraesCS1D01G130400	Balanced	TraesCS1A01G123900;TraesCS1B01G143100;TraesCS1D01G130400	Balanced
TraesCS1A01G124100;TraesCS1B01G143000;TraesCS1D01G130300	Balanced	TraesCS1A01G124100;TraesCS1B01G143000;TraesCS1D01G130300	Balanced	TraesCS1A01G124100;TraesCS1B01G143000;TraesCS1D01G130300	Balanced	TraesCS1A01G124100;TraesCS1B01G143000;TraesCS1D01G130300	Balanced	TraesCS1A01G124100;TraesCS1B01G143000;TraesCS1D01G130300	Balanced	TraesCS1A01G124100;TraesCS1B01G143000;TraesCS1D01G130300	Balanced	TraesCS1A01G124100;TraesCS1B01G143000;TraesCS1D01G130300	Balanced	TraesCS1A01G124100;TraesCS1B01G143000;TraesCS1D01G130300	Balanced
TraesCS1A01G124200;TraesCS1B01G142800;TraesCS1D01G130200	Balanced	TraesCS1A01G124200;TraesCS1B01G142800;TraesCS1D01G130200	Balanced	TraesCS1A01G124200;TraesCS1B01G142800;TraesCS1D01G130200	Balanced	TraesCS1A01G124200;TraesCS1B01G142800;TraesCS1D01G130200	Balanced	TraesCS1A01G124200;TraesCS1B01G142800;TraesCS1D01G130200	Balanced	TraesCS1A01G124200;TraesCS1B01G142800;TraesCS1D01G130200	Balanced	TraesCS1A01G124200;TraesCS1B01G142800;TraesCS1D01G130200	Balanced	TraesCS1A01G124200;TraesCS1B01G142800;TraesCS1D01G130200	D suppressed
TraesCS1A01G124400;TraesCS1B01G142600;TraesCS1D01G129500	Balanced	TraesCS1A01G124400;TraesCS1B01G142600;TraesCS1D01G129500	Balanced	TraesCS1A01G124400;TraesCS1B01G142600;TraesCS1D01G129500	Balanced	TraesCS1A01G124400;TraesCS1B01G142600;TraesCS1D01G129500	Balanced	TraesCS1A01G124400;TraesCS1B01G142600;TraesCS1D01G129500	Balanced	TraesCS1A01G124400;TraesCS1B01G142600;TraesCS1D01G129500	Balanced	TraesCS1A01G124400;TraesCS1B01G142600;TraesCS1D01G129500	Balanced	TraesCS1A01G124400;TraesCS1B01G142600;TraesCS1D01G129500	Balanced
TraesCS1A01G124500;TraesCS1B01G142500;TraesCS1D01G129400	Balanced	TraesCS1A01G124500;TraesCS1B01G142500;TraesCS1D01G129400	Balanced	TraesCS1A01G124500;TraesCS1B01G142500;TraesCS1D01G129400	Balanced	TraesCS1A01G124500;TraesCS1B01G142500;TraesCS1D01G129400	Balanced	TraesCS1A01G124500;TraesCS1B01G142500;TraesCS1D01G129400	Balanced	TraesCS1A01G124500;TraesCS1B01G142500;TraesCS1D01G129400	Balanced	TraesCS1A01G124500;TraesCS1B01G142500;TraesCS1D01G129400	Balanced	TraesCS1A01G124500;TraesCS1B01G142500;TraesCS1D01G129400	Balanced
TraesCS1A01G124600;TraesCS1B01G142400;TraesCS1D01G129200	Balanced	TraesCS1A01G124600;TraesCS1B01G142400;TraesCS1D01G129200	Balanced	TraesCS1A01G124600;TraesCS1B01G142400;TraesCS1D01G129200	Balanced	TraesCS1A01G124600;TraesCS1B01G142400;TraesCS1D01G129200	Balanced	TraesCS1A01G124600;TraesCS1B01G142400;TraesCS1D01G129200	Balanced	TraesCS1A01G124600;TraesCS1B01G142400;TraesCS1D01G129200	Balanced	TraesCS1A01G124600;TraesCS1B01G142400;TraesCS1D01G129200	Balanced	TraesCS1A01G124600;TraesCS1B01G142400;TraesCS1D01G129200	Balanced
TraesCS1A01G125200;TraesCS1B01G144200;TraesCS1D01G128700	Balanced	TraesCS1A01G125200;TraesCS1B01G144200;TraesCS1D01G128700	Balanced	TraesCS1A01G125200;TraesCS1B01G144200;TraesCS1D01G128700	Balanced	TraesCS1A01G125200;TraesCS1B01G144200;TraesCS1D01G128700	Balanced	TraesCS1A01G125200;TraesCS1B01G144200;TraesCS1D01G128700	Balanced	TraesCS1A01G125200;TraesCS1B01G144200;TraesCS1D01G128700	Balanced	TraesCS1A01G125200;TraesCS1B01G144200;TraesCS1D01G128700	Balanced	TraesCS1A01G125200;TraesCS1B01G144200;TraesCS1D01G128700	A suppressed
TraesCS1A01G125300;TraesCS1B01G144000;TraesCS1D01G128500	Balanced	TraesCS1A01G125300;TraesCS1B01G144000;TraesCS1D01G128500	Balanced	TraesCS1A01G125300;TraesCS1B01G144000;TraesCS1D01G128500	Balanced	TraesCS1A01G125300;TraesCS1B01G144000;TraesCS1D01G128500	Balanced	TraesCS1A01G125300;TraesCS1B01G144000;TraesCS1D01G128500	Balanced	TraesCS1A01G125300;TraesCS1B01G144000;TraesCS1D01G128500	Balanced	TraesCS1A01G125300;TraesCS1B01G144000;TraesCS1D01G128500	Balanced	TraesCS1A01G125300;TraesCS1B01G144000;TraesCS1D01G128500	Balanced
TraesCS1A01G125500;TraesCS1B01G144500;TraesCS1D01G128000	Balanced	TraesCS1A01G125500;TraesCS1B01G144500;TraesCS1D01G128000	Balanced	TraesCS1A01G125500;TraesCS1B01G144500;TraesCS1D01G128000	Balanced	TraesCS1A01G125500;TraesCS1B01G144500;TraesCS1D01G128000	Balanced	TraesCS1A01G125500;TraesCS1B01G144500;TraesCS1D01G128000	Balanced	TraesCS1A01G125500;TraesCS1B01G144500;TraesCS1D01G128000	Balanced	TraesCS1A01G125500;TraesCS1B01G144500;TraesCS1D01G128000	Balanced	TraesCS1A01G125500;TraesCS1B01G144500;TraesCS1D01G128000	Balanced
TraesCS1A01G125600;TraesCS1B01G144600;TraesCS1D01G127900	B dominant	TraesCS1A01G125600;TraesCS1B01G144600;TraesCS1D01G127900	B dominant	TraesCS1A01G125600;TraesCS1B01G144600;TraesCS1D01G127900	B dominant	TraesCS1A01G125600;TraesCS1B01G144600;TraesCS1D01G127900	Balanced	TraesCS1A01G125600;TraesCS1B01G144600;TraesCS1D01G127900	Balanced	TraesCS1A01G125600;TraesCS1B01G144600;TraesCS1D01G127900	Balanced	TraesCS1A01G125600;TraesCS1B01G144600;TraesCS1D01G127900	Balanced	TraesCS1A01G125600;TraesCS1B01G144600;TraesCS1D01G127900	Balanced
TraesCS1A01G125700;TraesCS1B01G144700;TraesCS1D01G127800	Balanced	TraesCS1A01G125700;TraesCS1B01G144700;TraesCS1D01G127800	Balanced	TraesCS1A01G125700;TraesCS1B01G144700;TraesCS1D01G127800	Balanced	TraesCS1A01G125700;TraesCS1B01G144700;TraesCS1D01G127800	Balanced	TraesCS1A01G125700;TraesCS1B01G144700;TraesCS1D01G127800	Balanced	TraesCS1A01G125700;TraesCS1B01G144700;TraesCS1D01G127800	Balanced	TraesCS1A01G125700;TraesCS1B01G144700;TraesCS1D01G127800	Balanced	TraesCS1A01G125700;TraesCS1B01G144700;TraesCS1D01G127800	Balanced
TraesCS1A01G125800;TraesCS1B01G144800;TraesCS1D01G127700	Balanced	TraesCS1A01G125800;TraesCS1B01G144800;TraesCS1D01G127700	Balanced	TraesCS1A01G125800;TraesCS1B01G144800;TraesCS1D01G127700	Balanced	TraesCS1A01G125800;TraesCS1B01G144800;TraesCS1D01G127700	Balanced	TraesCS1A01G125800;TraesCS1B01G144800;TraesCS1D01G127700	Balanced	TraesCS1A01G125800;TraesCS1B01G144800;TraesCS1D01G127700	Balanced	TraesCS1A01G125800;TraesCS1B01G144800;TraesCS1D01G127700	Balanced	TraesCS1A01G125800;TraesCS1B01G144800;TraesCS1D01G127700	Balanced
TraesCS1A01G125900;TraesCS1B01G145000;TraesCS1D01G127600	Balanced	TraesCS1A01G125900;TraesCS1B01G145000;TraesCS1D01G127600	Balanced	TraesCS1A01G125900;TraesCS1B01G145000;TraesCS1D01G127600	Balanced	TraesCS1A01G125900;TraesCS1B01G145000;TraesCS1D01G127600	Balanced	TraesCS1A01G125900;TraesCS1B01G145000;TraesCS1D01G127600	Balanced	TraesCS1A01G125900;TraesCS1B01G145000;TraesCS1D01G127600	Balanced	TraesCS1A01G125900;TraesCS1B01G145000;TraesCS1D01G127600	Balanced	TraesCS1A01G125900;TraesCS1B01G145000;TraesCS1D01G127600	Balanced
TraesCS1A01G126000;TraesCS1B01G145200;TraesCS1D01G127500	Balanced	TraesCS1A01G126000;TraesCS1B01G145200;TraesCS1D01G127500	Balanced	TraesCS1A01G126000;TraesCS1B01G145200;TraesCS1D01G127500	Balanced	TraesCS1A01G126000;TraesCS1B01G145200;TraesCS1D01G127500	Balanced	TraesCS1A01G126000;TraesCS1B01G145200;TraesCS1D01G127500	Balanced	TraesCS1A01G126000;TraesCS1B01G145200;TraesCS1D01G127500	Balanced	TraesCS1A01G126000;TraesCS1B01G145200;TraesCS1D01G127500	Balanced	TraesCS1A01G126000;TraesCS1B01G145200;TraesCS1D01G127500	Balanced
TraesCS1A01G126300;TraesCS1B01G145500;TraesCS1D01G127200	Balanced	TraesCS1A01G126300;TraesCS1B01G145500;TraesCS1D01G127200	Balanced	TraesCS1A01G126300;TraesCS1B01G145500;TraesCS1D01G127200	Balanced	TraesCS1A01G126300;TraesCS1B01G145500;TraesCS1D01G127200	Balanced	TraesCS1A01G126300;TraesCS1B01G145500;TraesCS1D01G127200	Balanced	TraesCS1A01G126300;TraesCS1B01G145500;TraesCS1D01G127200	Balanced	TraesCS1A01G126300;TraesCS1B01G145500;TraesCS1D01G127200	Balanced	TraesCS1A01G126300;TraesCS1B01G145500;TraesCS1D01G127200	Balanced
TraesCS1A01G126800;TraesCS1B01G145800;TraesCS1D01G126900	Balanced	TraesCS1A01G126800;TraesCS1B01G145800;TraesCS1D01G126900	Balanced	TraesCS1A01G126800;TraesCS1B01G145800;TraesCS1D01G126900	Balanced	TraesCS1A01G126800;TraesCS1B01G145800;TraesCS1D01G126900	Balanced	TraesCS1A01G126800;TraesCS1B01G145800;TraesCS1D01G126900	Balanced	TraesCS1A01G126800;TraesCS1B01G145800;TraesCS1D01G126900	Balanced	TraesCS1A01G126800;TraesCS1B01G145800;TraesCS1D01G126900	Balanced	TraesCS1A01G126800;TraesCS1B01G145800;TraesCS1D01G126900	Balanced
TraesCS1A01G126900;TraesCS1B01G147700;TraesCS1D01G126600	Balanced	TraesCS1A01G126900;TraesCS1B01G147700;TraesCS1D01G126600	Balanced	TraesCS1A01G126900;TraesCS1B01G147700;TraesCS1D01G126600	Balanced	TraesCS1A01G126900;TraesCS1B01G147700;TraesCS1D01G126600	Balanced	TraesCS1A01G126900;TraesCS1B01G147700;TraesCS1D01G126600	Balanced	TraesCS1A01G126900;TraesCS1B01G147700;TraesCS1D01G126600	Balanced	TraesCS1A01G126900;TraesCS1B01G147700;TraesCS1D01G126600	Balanced	TraesCS1A01G126900;TraesCS1B01G147700;TraesCS1D01G126600	Balanced
TraesCS1A01G127000;TraesCS1B01G147600;TraesCS1D01G126700	Balanced	TraesCS1A01G127000;TraesCS1B01G147600;TraesCS1D01G126700	Balanced	TraesCS1A01G127000;TraesCS1B01G147600;TraesCS1D01G126700	Balanced	TraesCS1A01G127000;TraesCS1B01G147600;TraesCS1D01G126700	Balanced	TraesCS1A01G127000;TraesCS1B01G147600;TraesCS1D01G126700	Balanced	TraesCS1A01G127000;TraesCS1B01G147600;TraesCS1D01G126700	Balanced	TraesCS1A01G127000;TraesCS1B01G147600;TraesCS1D01G126700	Balanced	TraesCS1A01G127000;TraesCS1B01G147600;TraesCS1D01G126700	Balanced
TraesCS1A01G127400;TraesCS1B01G147500;TraesCS1D01G126800	Balanced	TraesCS1A01G127400;TraesCS1B01G147500;TraesCS1D01G126800	Balanced	TraesCS1A01G127400;TraesCS1B01G147500;TraesCS1D01G126800	Balanced	TraesCS1A01G127400;TraesCS1B01G147500;TraesCS1D01G126800	Balanced	TraesCS1A01G127400;TraesCS1B01G147500;TraesCS1D01G126800	Balanced	TraesCS1A01G127400;TraesCS1B01G147500;TraesCS1D01G126800	Balanced	TraesCS1A01G127400;TraesCS1B01G147500;TraesCS1D01G126800	Balanced	TraesCS1A01G127400;TraesCS1B01G147500;TraesCS1D01G126800	Balanced
TraesCS1A01G127900;TraesCS1B01G147000;TraesCS1D01G126300	Balanced	TraesCS1A01G127900;TraesCS1B01G147000;TraesCS1D01G126300	Balanced	TraesCS1A01G127900;TraesCS1B01G147000;TraesCS1D01G126300	Balanced	TraesCS1A01G127900;TraesCS1B01G147000;TraesCS1D01G126300	Balanced	TraesCS1A01G127900;TraesCS1B01G147000;TraesCS1D01G126300	Balanced	TraesCS1A01G127900;TraesCS1B01G147000;TraesCS1D01G126300	Balanced	TraesCS1A01G127900;TraesCS1B01G147000;TraesCS1D01G126300	Balanced	TraesCS1A01G127900;TraesCS1B01G147000;TraesCS1D01G126300	Balanced
TraesCS1A01G128300;TraesCS1B01G146700;TraesCS1D01G124900	Balanced	TraesCS1A01G128300;TraesCS1B01G146700;TraesCS1D01G124900	Balanced	TraesCS1A01G128300;TraesCS1B01G146700;TraesCS1D01G124900	Balanced	TraesCS1A01G128300;TraesCS1B01G146700;TraesCS1D01G124900	Balanced	TraesCS1A01G128300;TraesCS1B01G146700;TraesCS1D01G124900	Balanced	TraesCS1A01G128300;TraesCS1B01G146700;TraesCS1D01G124900	Balanced	TraesCS1A01G128300;TraesCS1B01G146700;TraesCS1D01G124900	Balanced	TraesCS1A01G128300;TraesCS1B01G146700;TraesCS1D01G124900	Balanced
TraesCS1A01G128600;TraesCS1B01G146600;TraesCS1D01G124800	Balanced	TraesCS1A01G128600;TraesCS1B01G146600;TraesCS1D01G124800	Balanced	TraesCS1A01G128600;TraesCS1B01G146600;TraesCS1D01G124800	Balanced	TraesCS1A01G128600;TraesCS1B01G146600;TraesCS1D01G124800	Balanced	TraesCS1A01G128600;TraesCS1B01G146600;TraesCS1D01G124800	Balanced	TraesCS1A01G128600;TraesCS1B01G146600;TraesCS1D01G124800	Balanced	TraesCS1A01G128600;TraesCS1B01G146600;TraesCS1D01G124800	Balanced	TraesCS1A01G128600;TraesCS1B01G146600;TraesCS1D01G124800	Balanced
TraesCS1A01G128900;TraesCS1B01G146500;TraesCS1D01G125100	Balanced	TraesCS1A01G128900;TraesCS1B01G146500;TraesCS1D01G125100	Balanced	TraesCS1A01G128900;TraesCS1B01G146500;TraesCS1D01G125100	Balanced	TraesCS1A01G128900;TraesCS1B01G146500;TraesCS1D01G125100	Balanced	TraesCS1A01G128900;TraesCS1B01G146500;TraesCS1D01G125100	Balanced	TraesCS1A01G128900;TraesCS1B01G146500;TraesCS1D01G125100	Balanced	TraesCS1A01G128900;TraesCS1B01G146500;TraesCS1D01G125100	Balanced	TraesCS1A01G128900;TraesCS1B01G146500;TraesCS1D01G125100	Balanced
TraesCS1A01G129200;TraesCS1B01G146000;TraesCS1D01G125500	Balanced	TraesCS1A01G129200;TraesCS1B01G146000;TraesCS1D01G125500	Balanced	TraesCS1A01G129200;TraesCS1B01G146000;TraesCS1D01G125500	Balanced	TraesCS1A01G129200;TraesCS1B01G146000;TraesCS1D01G125500	Balanced	TraesCS1A01G129200;TraesCS1B01G146000;TraesCS1D01G125500	Balanced	TraesCS1A01G129200;TraesCS1B01G146000;TraesCS1D01G125500	Balanced	TraesCS1A01G129200;TraesCS1B01G146000;TraesCS1D01G125500	Balanced	TraesCS1A01G129200;TraesCS1B01G146000;TraesCS1D01G125500	Balanced
TraesCS1A01G129400;TraesCS1B01G146200;TraesCS1D01G125300	Balanced	TraesCS1A01G129400;TraesCS1B01G146200;TraesCS1D01G125300	Balanced	TraesCS1A01G129400;TraesCS1B01G146200;TraesCS1D01G125300	Balanced	TraesCS1A01G129400;TraesCS1B01G146200;TraesCS1D01G125300	Balanced	TraesCS1A01G129400;TraesCS1B01G146200;TraesCS1D01G125300	Balanced	TraesCS1A01G129400;TraesCS1B01G146200;TraesCS1D01G125300	Balanced	TraesCS1A01G129400;TraesCS1B01G146200;TraesCS1D01G125300	Balanced	TraesCS1A01G129400;TraesCS1B01G146200;TraesCS1D01G125300	Balanced
TraesCS1A01G129500;TraesCS1B01G146400;TraesCS1D01G125200	Balanced	TraesCS1A01G129500;TraesCS1B01G146400;TraesCS1D01G125200	Balanced	TraesCS1A01G129500;TraesCS1B01G146400;TraesCS1D01G125200	Balanced	TraesCS1A01G129500;TraesCS1B01G146400;TraesCS1D01G125200	Balanced	TraesCS1A01G129500;TraesCS1B01G146400;TraesCS1D01G125200	Balanced	TraesCS1A01G129500;TraesCS1B01G146400;TraesCS1D01G125200	Balanced	TraesCS1A01G129500;TraesCS1B01G146400;TraesCS1D01G125200	Balanced	TraesCS1A01G129500;TraesCS1B01G146400;TraesCS1D01G125200	Balanced
TraesCS1A01G129600;TraesCS1B01G147200;TraesCS1D01G125900	Balanced	TraesCS1A01G129600;TraesCS1B01G147200;TraesCS1D01G125900	Balanced	TraesCS1A01G129600;TraesCS1B01G147200;TraesCS1D01G125900	D dominant	TraesCS1A01G129600;TraesCS1B01G147200;TraesCS1D01G125900	D dominant	TraesCS1A01G129600;TraesCS1B01G147200;TraesCS1D01G125900	Balanced	TraesCS1A01G129600;TraesCS1B01G147200;TraesCS1D01G125900	Balanced	TraesCS1A01G129600;TraesCS1B01G147200;TraesCS1D01G125900	Balanced	TraesCS1A01G129600;TraesCS1B01G147200;TraesCS1D01G125900	Balanced
TraesCS1A01G129800;TraesCS1B01G156000;TraesCS1D01G138400	Balanced	TraesCS1A01G129800;TraesCS1B01G156000;TraesCS1D01G138400	D suppressed	TraesCS1A01G129800;TraesCS1B01G156000;TraesCS1D01G138400	Balanced	TraesCS1A01G129800;TraesCS1B01G156000;TraesCS1D01G138400	Balanced	TraesCS1A01G129800;TraesCS1B01G156000;TraesCS1D01G138400	Balanced	TraesCS1A01G129800;TraesCS1B01G156000;TraesCS1D01G138400	Balanced	TraesCS1A01G129800;TraesCS1B01G156000;TraesCS1D01G138400	Balanced	TraesCS1A01G129800;TraesCS1B01G156000;TraesCS1D01G138400	Balanced
TraesCS1A01G130800;TraesCS1B01G156800;TraesCS1D01G139100	Balanced	TraesCS1A01G130800;TraesCS1B01G156800;TraesCS1D01G139100	Balanced	TraesCS1A01G130800;TraesCS1B01G156800;TraesCS1D01G139100	Balanced	TraesCS1A01G130800;TraesCS1B01G156800;TraesCS1D01G139100	Balanced	TraesCS1A01G130800;TraesCS1B01G156800;TraesCS1D01G139100	Balanced	TraesCS1A01G130800;TraesCS1B01G156800;TraesCS1D01G139100	Balanced	TraesCS1A01G130800;TraesCS1B01G156800;TraesCS1D01G139100	Balanced	TraesCS1A01G130800;TraesCS1B01G156800;TraesCS1D01G139100	Balanced
TraesCS1A01G130900;TraesCS1B01G153800;TraesCS1D01G136500	Balanced	TraesCS1A01G130900;TraesCS1B01G153800;TraesCS1D01G136500	Balanced	TraesCS1A01G130900;TraesCS1B01G153800;TraesCS1D01G136500	Balanced	TraesCS1A01G130900;TraesCS1B01G153800;TraesCS1D01G136500	Balanced	TraesCS1A01G130900;TraesCS1B01G153800;TraesCS1D01G136500	Balanced	TraesCS1A01G130900;TraesCS1B01G153800;TraesCS1D01G136500	Balanced	TraesCS1A01G130900;TraesCS1B01G153800;TraesCS1D01G136500	Balanced	TraesCS1A01G130900;TraesCS1B01G153800;TraesCS1D01G136500	Balanced
TraesCS1A01G131000;TraesCS1B01G153400;TraesCS1D01G132200	Balanced	TraesCS1A01G131000;TraesCS1B01G153400;TraesCS1D01G132200	Balanced	TraesCS1A01G131000;TraesCS1B01G153400;TraesCS1D01G132200	Balanced	TraesCS1A01G131000;TraesCS1B01G153400;TraesCS1D01G132200	Balanced	TraesCS1A01G131000;TraesCS1B01G153400;TraesCS1D01G132200	Balanced	TraesCS1A01G131000;TraesCS1B01G153400;TraesCS1D01G132200	Balanced	TraesCS1A01G131000;TraesCS1B01G153400;TraesCS1D01G132200	Balanced	TraesCS1A01G131000;TraesCS1B01G153400;TraesCS1D01G132200	Balanced
TraesCS1A01G131200;TraesCS1B01G154800;TraesCS1D01G137000	Balanced	TraesCS1A01G131200;TraesCS1B01G154800;TraesCS1D01G137000	Balanced	TraesCS1A01G131200;TraesCS1B01G154800;TraesCS1D01G137000	Balanced	TraesCS1A01G131200;TraesCS1B01G154800;TraesCS1D01G137000	Balanced	TraesCS1A01G131200;TraesCS1B01G154800;TraesCS1D01G137000	Balanced	TraesCS1A01G131200;TraesCS1B01G154800;TraesCS1D01G137000	Balanced	TraesCS1A01G131200;TraesCS1B01G154800;TraesCS1D01G137000	Balanced	TraesCS1A01G131200;TraesCS1B01G154800;TraesCS1D01G137000	Balanced
TraesCS1A01G131500;TraesCS1B01G152100;TraesCS1D01G136900	Balanced	TraesCS1A01G131500;TraesCS1B01G152100;TraesCS1D01G136900	Balanced	TraesCS1A01G131500;TraesCS1B01G152100;TraesCS1D01G136900	Balanced	TraesCS1A01G131500;TraesCS1B01G152100;TraesCS1D01G136900	Balanced	TraesCS1A01G131500;TraesCS1B01G152100;TraesCS1D01G136900	Balanced	TraesCS1A01G131500;TraesCS1B01G152100;TraesCS1D01G136900	Balanced	TraesCS1A01G131500;TraesCS1B01G152100;TraesCS1D01G136900	Balanced	TraesCS1A01G131500;TraesCS1B01G152100;TraesCS1D01G136900	Balanced
TraesCS1A01G131600;TraesCS1B01G154400;TraesCS1D01G136400	Balanced	TraesCS1A01G131600;TraesCS1B01G154400;TraesCS1D01G136400	Balanced	TraesCS1A01G131600;TraesCS1B01G154400;TraesCS1D01G136400	Balanced	TraesCS1A01G131600;TraesCS1B01G154400;TraesCS1D01G136400	Balanced	TraesCS1A01G131600;TraesCS1B01G154400;TraesCS1D01G136400	Balanced	TraesCS1A01G131600;TraesCS1B01G154400;TraesCS1D01G136400	Balanced	TraesCS1A01G131600;TraesCS1B01G154400;TraesCS1D01G136400	Balanced	TraesCS1A01G131600;TraesCS1B01G154400;TraesCS1D01G136400	Balanced
TraesCS1A01G132400;TraesCS1B01G154500;TraesCS7D01G246600	Balanced	TraesCS1A01G132400;TraesCS1B01G154500;TraesCS7D01G246600	Balanced	TraesCS1A01G132400;TraesCS1B01G154500;TraesCS7D01G246600	Balanced	TraesCS1A01G132400;TraesCS1B01G154500;TraesCS7D01G246600	Balanced	TraesCS1A01G132400;TraesCS1B01G154500;TraesCS7D01G246600	A suppressed	TraesCS1A01G132400;TraesCS1B01G154500;TraesCS7D01G246600	Balanced	TraesCS1A01G132400;TraesCS1B01G154500;TraesCS7D01G246600	Balanced	TraesCS1A01G132400;TraesCS1B01G154500;TraesCS7D01G246600	Balanced
TraesCS1A01G132600;TraesCS1B01G154200;TraesCS1D01G135500	Balanced	TraesCS1A01G132600;TraesCS1B01G154200;TraesCS1D01G135500	Balanced	TraesCS1A01G132600;TraesCS1B01G154200;TraesCS1D01G135500	Balanced	TraesCS1A01G132600;TraesCS1B01G154200;TraesCS1D01G135500	Balanced	TraesCS1A01G132600;TraesCS1B01G154200;TraesCS1D01G135500	Balanced	TraesCS1A01G132600;TraesCS1B01G154200;TraesCS1D01G135500	Balanced	TraesCS1A01G132600;TraesCS1B01G154200;TraesCS1D01G135500	Balanced	TraesCS1A01G132600;TraesCS1B01G154200;TraesCS1D01G135500	Balanced
TraesCS1A01G133100;TraesCS1B01G151300;TraesCS1D01G131800	Balanced	TraesCS1A01G133100;TraesCS1B01G151300;TraesCS1D01G131800	Balanced	TraesCS1A01G133100;TraesCS1B01G151300;TraesCS1D01G131800	Balanced	TraesCS1A01G133100;TraesCS1B01G151300;TraesCS1D01G131800	Balanced	TraesCS1A01G133100;TraesCS1B01G151300;TraesCS1D01G131800	Balanced	TraesCS1A01G133100;TraesCS1B01G151300;TraesCS1D01G131800	Balanced	TraesCS1A01G133100;TraesCS1B01G151300;TraesCS1D01G131800	Balanced	TraesCS1A01G133100;TraesCS1B01G151300;TraesCS1D01G131800	Balanced
TraesCS1A01G133200;TraesCS1B01G152700;TraesCS1D01G124200	Balanced	TraesCS1A01G133200;TraesCS1B01G152700;TraesCS1D01G124200	Balanced	TraesCS1A01G133200;TraesCS1B01G152700;TraesCS1D01G124200	D dominant	TraesCS1A01G133200;TraesCS1B01G152700;TraesCS1D01G124200	Balanced	TraesCS1A01G133200;TraesCS1B01G152700;TraesCS1D01G124200	Balanced	TraesCS1A01G133200;TraesCS1B01G152700;TraesCS1D01G124200	Balanced	TraesCS1A01G133200;TraesCS1B01G152700;TraesCS1D01G124200	Balanced	TraesCS1A01G133200;TraesCS1B01G152700;TraesCS1D01G124200	Balanced
TraesCS1A01G133400;TraesCS1B01G150000;TraesCS1D01G124300	Balanced	TraesCS1A01G133400;TraesCS1B01G150000;TraesCS1D01G124300	Balanced	TraesCS1A01G133400;TraesCS1B01G150000;TraesCS1D01G124300	Balanced	TraesCS1A01G133400;TraesCS1B01G150000;TraesCS1D01G124300	Balanced	TraesCS1A01G133400;TraesCS1B01G150000;TraesCS1D01G124300	Balanced	TraesCS1A01G133400;TraesCS1B01G150000;TraesCS1D01G124300	Balanced	TraesCS1A01G133400;TraesCS1B01G150000;TraesCS1D01G124300	Balanced	TraesCS1A01G133400;TraesCS1B01G150000;TraesCS1D01G124300	Balanced
TraesCS1A01G133500;TraesCS1B01G150100;TraesCS1D01G124400	Balanced	TraesCS1A01G133500;TraesCS1B01G150100;TraesCS1D01G124400	Balanced	TraesCS1A01G133500;TraesCS1B01G150100;TraesCS1D01G124400	Balanced	TraesCS1A01G133500;TraesCS1B01G150100;TraesCS1D01G124400	Balanced	TraesCS1A01G133500;TraesCS1B01G150100;TraesCS1D01G124400	Balanced	TraesCS1A01G133500;TraesCS1B01G150100;TraesCS1D01G124400	Balanced	TraesCS1A01G133500;TraesCS1B01G150100;TraesCS1D01G124400	Balanced	TraesCS1A01G133500;TraesCS1B01G150100;TraesCS1D01G124400	Balanced
TraesCS1A01G133700;TraesCS1B01G148400;TraesCS1D01G124600	Balanced	TraesCS1A01G133700;TraesCS1B01G148400;TraesCS1D01G124600	Balanced	TraesCS1A01G133700;TraesCS1B01G148400;TraesCS1D01G124600	Balanced	TraesCS1A01G133700;TraesCS1B01G148400;TraesCS1D01G124600	Balanced	TraesCS1A01G133700;TraesCS1B01G148400;TraesCS1D01G124600	Balanced	TraesCS1A01G133700;TraesCS1B01G148400;TraesCS1D01G124600	Balanced	TraesCS1A01G133700;TraesCS1B01G148400;TraesCS1D01G124600	Balanced	TraesCS1A01G133700;TraesCS1B01G148400;TraesCS1D01G124600	Balanced
TraesCS1A01G133800;TraesCS1B01G146900;TraesCS1D01G124700	Balanced	TraesCS1A01G133800;TraesCS1B01G146900;TraesCS1D01G124700	Balanced	TraesCS1A01G133800;TraesCS1B01G146900;TraesCS1D01G124700	Balanced	TraesCS1A01G133800;TraesCS1B01G146900;TraesCS1D01G124700	Balanced	TraesCS1A01G133800;TraesCS1B01G146900;TraesCS1D01G124700	Balanced	TraesCS1A01G133800;TraesCS1B01G146900;TraesCS1D01G124700	Balanced	TraesCS1A01G133800;TraesCS1B01G146900;TraesCS1D01G124700	Balanced	TraesCS1A01G133800;TraesCS1B01G146900;TraesCS1D01G124700	Balanced
TraesCS1A01G133900;TraesCS1B01G147300;TraesCS1D01G126000	Balanced	TraesCS1A01G133900;TraesCS1B01G147300;TraesCS1D01G126000	Balanced	TraesCS1A01G133900;TraesCS1B01G147300;TraesCS1D01G126000	Balanced	TraesCS1A01G133900;TraesCS1B01G147300;TraesCS1D01G126000	Balanced	TraesCS1A01G133900;TraesCS1B01G147300;TraesCS1D01G126000	Balanced	TraesCS1A01G133900;TraesCS1B01G147300;TraesCS1D01G126000	Balanced	TraesCS1A01G133900;TraesCS1B01G147300;TraesCS1D01G126000	Balanced	TraesCS1A01G133900;TraesCS1B01G147300;TraesCS1D01G126000	Balanced
TraesCS1A01G134000;TraesCS1B01G148000;TraesCS1D01G125800	Balanced	TraesCS1A01G134000;TraesCS1B01G148000;TraesCS1D01G125800	Balanced	TraesCS1A01G134000;TraesCS1B01G148000;TraesCS1D01G125800	Balanced	TraesCS1A01G134000;TraesCS1B01G148000;TraesCS1D01G125800	Balanced	TraesCS1A01G134000;TraesCS1B01G148000;TraesCS1D01G125800	Balanced	TraesCS1A01G134000;TraesCS1B01G148000;TraesCS1D01G125800	Balanced	TraesCS1A01G134000;TraesCS1B01G148000;TraesCS1D01G125800	Balanced	TraesCS1A01G134000;TraesCS1B01G148000;TraesCS1D01G125800	Balanced
TraesCS1A01G134500;TraesCS1B01G152500;TraesCS1D01G124100	Balanced	TraesCS1A01G134500;TraesCS1B01G152500;TraesCS1D01G124100	Balanced	TraesCS1A01G134500;TraesCS1B01G152500;TraesCS1D01G124100	Balanced	TraesCS1A01G134500;TraesCS1B01G152500;TraesCS1D01G124100	Balanced	TraesCS1A01G134500;TraesCS1B01G152500;TraesCS1D01G124100	Balanced	TraesCS1A01G134500;TraesCS1B01G152500;TraesCS1D01G124100	Balanced	TraesCS1A01G134500;TraesCS1B01G152500;TraesCS1D01G124100	Balanced	TraesCS1A01G134500;TraesCS1B01G152500;TraesCS1D01G124100	Balanced
TraesCS1A01G134600;TraesCS1B01G148200;TraesCS1D01G131100	Balanced	TraesCS1A01G134600;TraesCS1B01G148200;TraesCS1D01G131100	Balanced	TraesCS1A01G134600;TraesCS1B01G148200;TraesCS1D01G131100	Balanced	TraesCS1A01G134600;TraesCS1B01G148200;TraesCS1D01G131100	Balanced	TraesCS1A01G134600;TraesCS1B01G148200;TraesCS1D01G131100	Balanced	TraesCS1A01G134600;TraesCS1B01G148200;TraesCS1D01G131100	Balanced	TraesCS1A01G134600;TraesCS1B01G148200;TraesCS1D01G131100	Balanced	TraesCS1A01G134600;TraesCS1B01G148200;TraesCS1D01G131100	Balanced
TraesCS1A01G134800;TraesCS1B01G149000;TraesCS1D01G131700	Balanced	TraesCS1A01G134800;TraesCS1B01G149000;TraesCS1D01G131700	Balanced	TraesCS1A01G134800;TraesCS1B01G149000;TraesCS1D01G131700	Balanced	TraesCS1A01G134800;TraesCS1B01G149000;TraesCS1D01G131700	Balanced	TraesCS1A01G134800;TraesCS1B01G149000;TraesCS1D01G131700	Balanced	TraesCS1A01G134800;TraesCS1B01G149000;TraesCS1D01G131700	Balanced	TraesCS1A01G134800;TraesCS1B01G149000;TraesCS1D01G131700	Balanced	TraesCS1A01G134800;TraesCS1B01G149000;TraesCS1D01G131700	Balanced
TraesCS1A01G135300;TraesCS1B01G150500;TraesCS1D01G131500	Balanced	TraesCS1A01G135300;TraesCS1B01G150500;TraesCS1D01G131500	Balanced	TraesCS1A01G135300;TraesCS1B01G150500;TraesCS1D01G131500	Balanced	TraesCS1A01G135300;TraesCS1B01G150500;TraesCS1D01G131500	Balanced	TraesCS1A01G135300;TraesCS1B01G150500;TraesCS1D01G131500	Balanced	TraesCS1A01G135300;TraesCS1B01G150500;TraesCS1D01G131500	Balanced	TraesCS1A01G135300;TraesCS1B01G150500;TraesCS1D01G131500	Balanced	TraesCS1A01G135300;TraesCS1B01G150500;TraesCS1D01G131500	Balanced
TraesCS1A01G135600;TraesCS1B01G150800;TraesCS1D01G131300	B dominant	TraesCS1A01G135600;TraesCS1B01G150800;TraesCS1D01G131300	B dominant	TraesCS1A01G135600;TraesCS1B01G150800;TraesCS1D01G131300	Balanced	TraesCS1A01G135600;TraesCS1B01G150800;TraesCS1D01G131300	Balanced	TraesCS1A01G135600;TraesCS1B01G150800;TraesCS1D01G131300	Balanced	TraesCS1A01G135600;TraesCS1B01G150800;TraesCS1D01G131300	Balanced	TraesCS1A01G135600;TraesCS1B01G150800;TraesCS1D01G131300	Balanced	TraesCS1A01G135600;TraesCS1B01G150800;TraesCS1D01G131300	Balanced
TraesCS1A01G135700;TraesCS1B01G150400;TraesCS1D01G131200	Balanced	TraesCS1A01G135700;TraesCS1B01G150400;TraesCS1D01G131200	Balanced	TraesCS1A01G135700;TraesCS1B01G150400;TraesCS1D01G131200	Balanced	TraesCS1A01G135700;TraesCS1B01G150400;TraesCS1D01G131200	Balanced	TraesCS1A01G135700;TraesCS1B01G150400;TraesCS1D01G131200	Balanced	TraesCS1A01G135700;TraesCS1B01G150400;TraesCS1D01G131200	Balanced	TraesCS1A01G135700;TraesCS1B01G150400;TraesCS1D01G131200	Balanced	TraesCS1A01G135700;TraesCS1B01G150400;TraesCS1D01G131200	Balanced
TraesCS1A01G135800;TraesCS1B01G156400;TraesCS1D01G138800	Balanced	TraesCS1A01G135800;TraesCS1B01G156400;TraesCS1D01G138800	Balanced	TraesCS1A01G135800;TraesCS1B01G156400;TraesCS1D01G138800	A suppressed	TraesCS1A01G135800;TraesCS1B01G156400;TraesCS1D01G138800	Balanced	TraesCS1A01G135800;TraesCS1B01G156400;TraesCS1D01G138800	Balanced	TraesCS1A01G135800;TraesCS1B01G156400;TraesCS1D01G138800	Balanced	TraesCS1A01G135800;TraesCS1B01G156400;TraesCS1D01G138800	Balanced	TraesCS1A01G135800;TraesCS1B01G156400;TraesCS1D01G138800	Balanced
TraesCS1A01G136000;TraesCS1B01G156200;TraesCS1D01G138600	B dominant	TraesCS1A01G136000;TraesCS1B01G156200;TraesCS1D01G138600	Balanced	TraesCS1A01G136000;TraesCS1B01G156200;TraesCS1D01G138600	Balanced	TraesCS1A01G136000;TraesCS1B01G156200;TraesCS1D01G138600	Balanced	TraesCS1A01G136000;TraesCS1B01G156200;TraesCS1D01G138600	Balanced	TraesCS1A01G136000;TraesCS1B01G156200;TraesCS1D01G138600	Balanced	TraesCS1A01G136000;TraesCS1B01G156200;TraesCS1D01G138600	Balanced	TraesCS1A01G136000;TraesCS1B01G156200;TraesCS1D01G138600	Balanced
TraesCS1A01G136100;TraesCS1B01G155100;TraesCS1D01G134600	Balanced	TraesCS1A01G136100;TraesCS1B01G155100;TraesCS1D01G134600	Balanced	TraesCS1A01G136100;TraesCS1B01G155100;TraesCS1D01G134600	Balanced	TraesCS1A01G136100;TraesCS1B01G155100;TraesCS1D01G134600	Balanced	TraesCS1A01G136100;TraesCS1B01G155100;TraesCS1D01G134600	Balanced	TraesCS1A01G136100;TraesCS1B01G155100;TraesCS1D01G134600	Balanced	TraesCS1A01G136100;TraesCS1B01G155100;TraesCS1D01G134600	Balanced	TraesCS1A01G136100;TraesCS1B01G155100;TraesCS1D01G134600	Balanced
TraesCS1A01G136200;TraesCS1B01G154100;TraesCS1D01G136800	Balanced	TraesCS1A01G136200;TraesCS1B01G154100;TraesCS1D01G136800	Balanced	TraesCS1A01G136200;TraesCS1B01G154100;TraesCS1D01G136800	Balanced	TraesCS1A01G136200;TraesCS1B01G154100;TraesCS1D01G136800	Balanced	TraesCS1A01G136200;TraesCS1B01G154100;TraesCS1D01G136800	Balanced	TraesCS1A01G136200;TraesCS1B01G154100;TraesCS1D01G136800	Balanced	TraesCS1A01G136200;TraesCS1B01G154100;TraesCS1D01G136800	Balanced	TraesCS1A01G136200;TraesCS1B01G154100;TraesCS1D01G136800	Balanced
TraesCS1A01G136400;TraesCS1B01G152800;TraesCS1D01G134000	D suppressed	TraesCS1A01G136400;TraesCS1B01G152800;TraesCS1D01G134000	D suppressed	TraesCS1A01G136400;TraesCS1B01G152800;TraesCS1D01G134000	D suppressed	TraesCS1A01G136400;TraesCS1B01G152800;TraesCS1D01G134000	Balanced	TraesCS1A01G136400;TraesCS1B01G152800;TraesCS1D01G134000	Balanced	TraesCS1A01G136400;TraesCS1B01G152800;TraesCS1D01G134000	Balanced	TraesCS1A01G136400;TraesCS1B01G152800;TraesCS1D01G134000	D suppressed	TraesCS1A01G136400;TraesCS1B01G152800;TraesCS1D01G134000	Balanced
TraesCS1A01G136900;TraesCS1B01G155300;TraesCS1D01G137800	Balanced	TraesCS1A01G136900;TraesCS1B01G155300;TraesCS1D01G137800	Balanced	TraesCS1A01G136900;TraesCS1B01G155300;TraesCS1D01G137800	Balanced	TraesCS1A01G136900;TraesCS1B01G155300;TraesCS1D01G137800	Balanced	TraesCS1A01G136900;TraesCS1B01G155300;TraesCS1D01G137800	Balanced	TraesCS1A01G136900;TraesCS1B01G155300;TraesCS1D01G137800	Balanced	TraesCS1A01G136900;TraesCS1B01G155300;TraesCS1D01G137800	Balanced	TraesCS1A01G136900;TraesCS1B01G155300;TraesCS1D01G137800	Balanced
TraesCS1A01G137000;TraesCS1B01G155600;TraesCS1D01G138000	Balanced	TraesCS1A01G137000;TraesCS1B01G155600;TraesCS1D01G138000	Balanced	TraesCS1A01G137000;TraesCS1B01G155600;TraesCS1D01G138000	Balanced	TraesCS1A01G137000;TraesCS1B01G155600;TraesCS1D01G138000	Balanced	TraesCS1A01G137000;TraesCS1B01G155600;TraesCS1D01G138000	Balanced	TraesCS1A01G137000;TraesCS1B01G155600;TraesCS1D01G138000	Balanced	TraesCS1A01G137000;TraesCS1B01G155600;TraesCS1D01G138000	Balanced	TraesCS1A01G137000;TraesCS1B01G155600;TraesCS1D01G138000	Balanced
TraesCS1A01G137200;TraesCS1B01G155700;TraesCS1D01G138100	Balanced	TraesCS1A01G137200;TraesCS1B01G155700;TraesCS1D01G138100	Balanced	TraesCS1A01G137200;TraesCS1B01G155700;TraesCS1D01G138100	Balanced	TraesCS1A01G137200;TraesCS1B01G155700;TraesCS1D01G138100	Balanced	TraesCS1A01G137200;TraesCS1B01G155700;TraesCS1D01G138100	Balanced	TraesCS1A01G137200;TraesCS1B01G155700;TraesCS1D01G138100	Balanced	TraesCS1A01G137200;TraesCS1B01G155700;TraesCS1D01G138100	Balanced	TraesCS1A01G137200;TraesCS1B01G155700;TraesCS1D01G138100	Balanced
TraesCS1A01G137300;TraesCS1B01G155800;TraesCS1D01G138200	Balanced	TraesCS1A01G137300;TraesCS1B01G155800;TraesCS1D01G138200	Balanced	TraesCS1A01G137300;TraesCS1B01G155800;TraesCS1D01G138200	Balanced	TraesCS1A01G137300;TraesCS1B01G155800;TraesCS1D01G138200	Balanced	TraesCS1A01G137300;TraesCS1B01G155800;TraesCS1D01G138200	Balanced	TraesCS1A01G137300;TraesCS1B01G155800;TraesCS1D01G138200	Balanced	TraesCS1A01G137300;TraesCS1B01G155800;TraesCS1D01G138200	Balanced	TraesCS1A01G137300;TraesCS1B01G155800;TraesCS1D01G138200	Balanced
TraesCS1A01G137400;TraesCS1B01G152000;TraesCS1D01G133300	Balanced	TraesCS1A01G137400;TraesCS1B01G152000;TraesCS1D01G133300	Balanced	TraesCS1A01G137400;TraesCS1B01G152000;TraesCS1D01G133300	Balanced	TraesCS1A01G137400;TraesCS1B01G152000;TraesCS1D01G133300	Balanced	TraesCS1A01G137400;TraesCS1B01G152000;TraesCS1D01G133300	D dominant	TraesCS1A01G137400;TraesCS1B01G152000;TraesCS1D01G133300	Balanced	TraesCS1A01G137400;TraesCS1B01G152000;TraesCS1D01G133300	Balanced	TraesCS1A01G137400;TraesCS1B01G152000;TraesCS1D01G133300	Balanced
TraesCS1A01G137700;TraesCS1B01G148900;TraesCS1D01G133700	Balanced	TraesCS1A01G137700;TraesCS1B01G148900;TraesCS1D01G133700	Balanced	TraesCS1A01G137700;TraesCS1B01G148900;TraesCS1D01G133700	Balanced	TraesCS1A01G137700;TraesCS1B01G148900;TraesCS1D01G133700	Balanced	TraesCS1A01G137700;TraesCS1B01G148900;TraesCS1D01G133700	Balanced	TraesCS1A01G137700;TraesCS1B01G148900;TraesCS1D01G133700	Balanced	TraesCS1A01G137700;TraesCS1B01G148900;TraesCS1D01G133700	Balanced	TraesCS1A01G137700;TraesCS1B01G148900;TraesCS1D01G133700	Balanced
TraesCS1A01G137800;TraesCS1B01G149400;TraesCS1D01G132600	Balanced	TraesCS1A01G137800;TraesCS1B01G149400;TraesCS1D01G132600	Balanced	TraesCS1A01G137800;TraesCS1B01G149400;TraesCS1D01G132600	Balanced	TraesCS1A01G137800;TraesCS1B01G149400;TraesCS1D01G132600	Balanced	TraesCS1A01G137800;TraesCS1B01G149400;TraesCS1D01G132600	Balanced	TraesCS1A01G137800;TraesCS1B01G149400;TraesCS1D01G132600	Balanced	TraesCS1A01G137800;TraesCS1B01G149400;TraesCS1D01G132600	Balanced	TraesCS1A01G137800;TraesCS1B01G149400;TraesCS1D01G132600	Balanced
TraesCS1A01G137900;TraesCS1B01G153300;TraesCS1D01G134400	Balanced	TraesCS1A01G137900;TraesCS1B01G153300;TraesCS1D01G134400	Balanced	TraesCS1A01G137900;TraesCS1B01G153300;TraesCS1D01G134400	Balanced	TraesCS1A01G137900;TraesCS1B01G153300;TraesCS1D01G134400	Balanced	TraesCS1A01G137900;TraesCS1B01G153300;TraesCS1D01G134400	Balanced	TraesCS1A01G137900;TraesCS1B01G153300;TraesCS1D01G134400	Balanced	TraesCS1A01G137900;TraesCS1B01G153300;TraesCS1D01G134400	Balanced	TraesCS1A01G137900;TraesCS1B01G153300;TraesCS1D01G134400	Balanced
TraesCS1A01G138300;TraesCS1B01G151800;TraesCS1D01G134100	Balanced	TraesCS1A01G138300;TraesCS1B01G151800;TraesCS1D01G134100	A suppressed	TraesCS1A01G138300;TraesCS1B01G151800;TraesCS1D01G134100	Balanced	TraesCS1A01G138300;TraesCS1B01G151800;TraesCS1D01G134100	Balanced	TraesCS1A01G138300;TraesCS1B01G151800;TraesCS1D01G134100	Balanced	TraesCS1A01G138300;TraesCS1B01G151800;TraesCS1D01G134100	Balanced	TraesCS1A01G138300;TraesCS1B01G151800;TraesCS1D01G134100	Balanced	TraesCS1A01G138300;TraesCS1B01G151800;TraesCS1D01G134100	Balanced
TraesCS1A01G138400;TraesCS1B01G152200;TraesCS1D01G135200	Balanced	TraesCS1A01G138400;TraesCS1B01G152200;TraesCS1D01G135200	Balanced	TraesCS1A01G138400;TraesCS1B01G152200;TraesCS1D01G135200	Balanced	TraesCS1A01G138400;TraesCS1B01G152200;TraesCS1D01G135200	Balanced	TraesCS1A01G138400;TraesCS1B01G152200;TraesCS1D01G135200	Balanced	TraesCS1A01G138400;TraesCS1B01G152200;TraesCS1D01G135200	Balanced	TraesCS1A01G138400;TraesCS1B01G152200;TraesCS1D01G135200	Balanced	TraesCS1A01G138400;TraesCS1B01G152200;TraesCS1D01G135200	Balanced
TraesCS1A01G138500;TraesCS1B01G152300;TraesCS1D01G135300	Balanced	TraesCS1A01G138500;TraesCS1B01G152300;TraesCS1D01G135300	Balanced	TraesCS1A01G138500;TraesCS1B01G152300;TraesCS1D01G135300	Balanced	TraesCS1A01G138500;TraesCS1B01G152300;TraesCS1D01G135300	Balanced	TraesCS1A01G138500;TraesCS1B01G152300;TraesCS1D01G135300	Balanced	TraesCS1A01G138500;TraesCS1B01G152300;TraesCS1D01G135300	Balanced	TraesCS1A01G138500;TraesCS1B01G152300;TraesCS1D01G135300	Balanced	TraesCS1A01G138500;TraesCS1B01G152300;TraesCS1D01G135300	Balanced
TraesCS1A01G138600;TraesCS1B01G153600;TraesCS1D01G135400	Balanced	TraesCS1A01G138600;TraesCS1B01G153600;TraesCS1D01G135400	Balanced	TraesCS1A01G138600;TraesCS1B01G153600;TraesCS1D01G135400	Balanced	TraesCS1A01G138600;TraesCS1B01G153600;TraesCS1D01G135400	Balanced	TraesCS1A01G138600;TraesCS1B01G153600;TraesCS1D01G135400	Balanced	TraesCS1A01G138600;TraesCS1B01G153600;TraesCS1D01G135400	A dominant	TraesCS1A01G138600;TraesCS1B01G153600;TraesCS1D01G135400	Balanced	TraesCS1A01G138600;TraesCS1B01G153600;TraesCS1D01G135400	Balanced
TraesCS1A01G138800;TraesCS1B01G148500;TraesCS1D01G132700	Balanced	TraesCS1A01G138800;TraesCS1B01G148500;TraesCS1D01G132700	Balanced	TraesCS1A01G138800;TraesCS1B01G148500;TraesCS1D01G132700	Balanced	TraesCS1A01G138800;TraesCS1B01G148500;TraesCS1D01G132700	Balanced	TraesCS1A01G138800;TraesCS1B01G148500;TraesCS1D01G132700	Balanced	TraesCS1A01G138800;TraesCS1B01G148500;TraesCS1D01G132700	Balanced	TraesCS1A01G138800;TraesCS1B01G148500;TraesCS1D01G132700	Balanced	TraesCS1A01G138800;TraesCS1B01G148500;TraesCS1D01G132700	Balanced
TraesCS1A01G139300;TraesCS1B01G149500;TraesCS1D01G132900	Balanced	TraesCS1A01G139300;TraesCS1B01G149500;TraesCS1D01G132900	Balanced	TraesCS1A01G139300;TraesCS1B01G149500;TraesCS1D01G132900	Balanced	TraesCS1A01G139300;TraesCS1B01G149500;TraesCS1D01G132900	Balanced	TraesCS1A01G139300;TraesCS1B01G149500;TraesCS1D01G132900	Balanced	TraesCS1A01G139300;TraesCS1B01G149500;TraesCS1D01G132900	Balanced	TraesCS1A01G139300;TraesCS1B01G149500;TraesCS1D01G132900	Balanced	TraesCS1A01G139300;TraesCS1B01G149500;TraesCS1D01G132900	Balanced
TraesCS1A01G139400;TraesCS1B01G149800;TraesCS1D01G133800	Balanced	TraesCS1A01G139400;TraesCS1B01G149800;TraesCS1D01G133800	Balanced	TraesCS1A01G139400;TraesCS1B01G149800;TraesCS1D01G133800	Balanced	TraesCS1A01G139400;TraesCS1B01G149800;TraesCS1D01G133800	Balanced	TraesCS1A01G139400;TraesCS1B01G149800;TraesCS1D01G133800	Balanced	TraesCS1A01G139400;TraesCS1B01G149800;TraesCS1D01G133800	Balanced	TraesCS1A01G139400;TraesCS1B01G149800;TraesCS1D01G133800	Balanced	TraesCS1A01G139400;TraesCS1B01G149800;TraesCS1D01G133800	Balanced
TraesCS1A01G139700;TraesCS1B01G156900;TraesCS1D01G139300	Balanced	TraesCS1A01G139700;TraesCS1B01G156900;TraesCS1D01G139300	A dominant	TraesCS1A01G139700;TraesCS1B01G156900;TraesCS1D01G139300	Balanced	TraesCS1A01G139700;TraesCS1B01G156900;TraesCS1D01G139300	Balanced	TraesCS1A01G139700;TraesCS1B01G156900;TraesCS1D01G139300	Balanced	TraesCS1A01G139700;TraesCS1B01G156900;TraesCS1D01G139300	Balanced	TraesCS1A01G139700;TraesCS1B01G156900;TraesCS1D01G139300	Balanced	TraesCS1A01G139700;TraesCS1B01G156900;TraesCS1D01G139300	Balanced
TraesCS1A01G139900;TraesCS1B01G157000;TraesCS1D01G139400	Balanced	TraesCS1A01G139900;TraesCS1B01G157000;TraesCS1D01G139400	Balanced	TraesCS1A01G139900;TraesCS1B01G157000;TraesCS1D01G139400	Balanced	TraesCS1A01G139900;TraesCS1B01G157000;TraesCS1D01G139400	Balanced	TraesCS1A01G139900;TraesCS1B01G157000;TraesCS1D01G139400	Balanced	TraesCS1A01G139900;TraesCS1B01G157000;TraesCS1D01G139400	Balanced	TraesCS1A01G139900;TraesCS1B01G157000;TraesCS1D01G139400	Balanced	TraesCS1A01G139900;TraesCS1B01G157000;TraesCS1D01G139400	Balanced
TraesCS1A01G140900;TraesCS1B01G157400;TraesCS1D01G139800	Balanced	TraesCS1A01G140900;TraesCS1B01G157400;TraesCS1D01G139800	Balanced	TraesCS1A01G140900;TraesCS1B01G157400;TraesCS1D01G139800	Balanced	TraesCS1A01G140900;TraesCS1B01G157400;TraesCS1D01G139800	Balanced	TraesCS1A01G140900;TraesCS1B01G157400;TraesCS1D01G139800	Balanced	TraesCS1A01G140900;TraesCS1B01G157400;TraesCS1D01G139800	Balanced	TraesCS1A01G140900;TraesCS1B01G157400;TraesCS1D01G139800	Balanced	TraesCS1A01G140900;TraesCS1B01G157400;TraesCS1D01G139800	Balanced
TraesCS1A01G141100;TraesCS1B01G157500;TraesCS1D01G140100	Balanced	TraesCS1A01G141100;TraesCS1B01G157500;TraesCS1D01G140100	Balanced	TraesCS1A01G141100;TraesCS1B01G157500;TraesCS1D01G140100	Balanced	TraesCS1A01G141100;TraesCS1B01G157500;TraesCS1D01G140100	Balanced	TraesCS1A01G141100;TraesCS1B01G157500;TraesCS1D01G140100	Balanced	TraesCS1A01G141100;TraesCS1B01G157500;TraesCS1D01G140100	Balanced	TraesCS1A01G141100;TraesCS1B01G157500;TraesCS1D01G140100	Balanced	TraesCS1A01G141100;TraesCS1B01G157500;TraesCS1D01G140100	Balanced
TraesCS1A01G141300;TraesCS1B01G157700;TraesCS1D01G140300	Balanced	TraesCS1A01G141300;TraesCS1B01G157700;TraesCS1D01G140300	Balanced	TraesCS1A01G141300;TraesCS1B01G157700;TraesCS1D01G140300	Balanced	TraesCS1A01G141300;TraesCS1B01G157700;TraesCS1D01G140300	Balanced	TraesCS1A01G141300;TraesCS1B01G157700;TraesCS1D01G140300	Balanced	TraesCS1A01G141300;TraesCS1B01G157700;TraesCS1D01G140300	Balanced	TraesCS1A01G141300;TraesCS1B01G157700;TraesCS1D01G140300	Balanced	TraesCS1A01G141300;TraesCS1B01G157700;TraesCS1D01G140300	Balanced
TraesCS1A01G141400;TraesCS1B01G157900;TraesCS1D01G140400	Balanced	TraesCS1A01G141400;TraesCS1B01G157900;TraesCS1D01G140400	Balanced	TraesCS1A01G141400;TraesCS1B01G157900;TraesCS1D01G140400	Balanced	TraesCS1A01G141400;TraesCS1B01G157900;TraesCS1D01G140400	Balanced	TraesCS1A01G141400;TraesCS1B01G157900;TraesCS1D01G140400	Balanced	TraesCS1A01G141400;TraesCS1B01G157900;TraesCS1D01G140400	Balanced	TraesCS1A01G141400;TraesCS1B01G157900;TraesCS1D01G140400	B suppressed	TraesCS1A01G141400;TraesCS1B01G157900;TraesCS1D01G140400	Balanced
TraesCS1A01G141600;TraesCS1B01G158200;TraesCS1D01G140700	Balanced	TraesCS1A01G141600;TraesCS1B01G158200;TraesCS1D01G140700	Balanced	TraesCS1A01G141600;TraesCS1B01G158200;TraesCS1D01G140700	Balanced	TraesCS1A01G141600;TraesCS1B01G158200;TraesCS1D01G140700	Balanced	TraesCS1A01G141600;TraesCS1B01G158200;TraesCS1D01G140700	Balanced	TraesCS1A01G141600;TraesCS1B01G158200;TraesCS1D01G140700	Balanced	TraesCS1A01G141600;TraesCS1B01G158200;TraesCS1D01G140700	Balanced	TraesCS1A01G141600;TraesCS1B01G158200;TraesCS1D01G140700	Balanced
TraesCS1A01G141700;TraesCS1B01G158300;TraesCS1D01G140800	Balanced	TraesCS1A01G141700;TraesCS1B01G158300;TraesCS1D01G140800	Balanced	TraesCS1A01G141700;TraesCS1B01G158300;TraesCS1D01G140800	Balanced	TraesCS1A01G141700;TraesCS1B01G158300;TraesCS1D01G140800	Balanced	TraesCS1A01G141700;TraesCS1B01G158300;TraesCS1D01G140800	Balanced	TraesCS1A01G141700;TraesCS1B01G158300;TraesCS1D01G140800	Balanced	TraesCS1A01G141700;TraesCS1B01G158300;TraesCS1D01G140800	Balanced	TraesCS1A01G141700;TraesCS1B01G158300;TraesCS1D01G140800	Balanced
TraesCS1A01G141900;TraesCS1B01G159800;TraesCS1D01G141000	Balanced	TraesCS1A01G141900;TraesCS1B01G159800;TraesCS1D01G141000	Balanced	TraesCS1A01G141900;TraesCS1B01G159800;TraesCS1D01G141000	Balanced	TraesCS1A01G141900;TraesCS1B01G159800;TraesCS1D01G141000	Balanced	TraesCS1A01G141900;TraesCS1B01G159800;TraesCS1D01G141000	Balanced	TraesCS1A01G141900;TraesCS1B01G159800;TraesCS1D01G141000	Balanced	TraesCS1A01G141900;TraesCS1B01G159800;TraesCS1D01G141000	Balanced	TraesCS1A01G141900;TraesCS1B01G159800;TraesCS1D01G141000	Balanced
TraesCS1A01G142000;TraesCS1B01G159700;TraesCS1D01G141100	Balanced	TraesCS1A01G142000;TraesCS1B01G159700;TraesCS1D01G141100	Balanced	TraesCS1A01G142000;TraesCS1B01G159700;TraesCS1D01G141100	A suppressed	TraesCS1A01G142000;TraesCS1B01G159700;TraesCS1D01G141100	Balanced	TraesCS1A01G142000;TraesCS1B01G159700;TraesCS1D01G141100	Balanced	TraesCS1A01G142000;TraesCS1B01G159700;TraesCS1D01G141100	Balanced	TraesCS1A01G142000;TraesCS1B01G159700;TraesCS1D01G141100	Balanced	TraesCS1A01G142000;TraesCS1B01G159700;TraesCS1D01G141100	Balanced
TraesCS1A01G142200;TraesCS1B01G159600;TraesCS1D01G141200	Balanced	TraesCS1A01G142200;TraesCS1B01G159600;TraesCS1D01G141200	Balanced	TraesCS1A01G142200;TraesCS1B01G159600;TraesCS1D01G141200	Balanced	TraesCS1A01G142200;TraesCS1B01G159600;TraesCS1D01G141200	Balanced	TraesCS1A01G142200;TraesCS1B01G159600;TraesCS1D01G141200	Balanced	TraesCS1A01G142200;TraesCS1B01G159600;TraesCS1D01G141200	Balanced	TraesCS1A01G142200;TraesCS1B01G159600;TraesCS1D01G141200	Balanced	TraesCS1A01G142200;TraesCS1B01G159600;TraesCS1D01G141200	Balanced
TraesCS1A01G142300;TraesCS1B01G159500;TraesCS1D01G141300	Balanced	TraesCS1A01G142300;TraesCS1B01G159500;TraesCS1D01G141300	Balanced	TraesCS1A01G142300;TraesCS1B01G159500;TraesCS1D01G141300	Balanced	TraesCS1A01G142300;TraesCS1B01G159500;TraesCS1D01G141300	Balanced	TraesCS1A01G142300;TraesCS1B01G159500;TraesCS1D01G141300	Balanced	TraesCS1A01G142300;TraesCS1B01G159500;TraesCS1D01G141300	Balanced	TraesCS1A01G142300;TraesCS1B01G159500;TraesCS1D01G141300	A suppressed	TraesCS1A01G142300;TraesCS1B01G159500;TraesCS1D01G141300	Balanced
TraesCS1A01G142400;TraesCS1B01G159400;TraesCS1D01G141400	Balanced	TraesCS1A01G142400;TraesCS1B01G159400;TraesCS1D01G141400	Balanced	TraesCS1A01G142400;TraesCS1B01G159400;TraesCS1D01G141400	Balanced	TraesCS1A01G142400;TraesCS1B01G159400;TraesCS1D01G141400	Balanced	TraesCS1A01G142400;TraesCS1B01G159400;TraesCS1D01G141400	Balanced	TraesCS1A01G142400;TraesCS1B01G159400;TraesCS1D01G141400	Balanced	TraesCS1A01G142400;TraesCS1B01G159400;TraesCS1D01G141400	Balanced	TraesCS1A01G142400;TraesCS1B01G159400;TraesCS1D01G141400	Balanced
TraesCS1A01G142500;TraesCS1B01G159200;TraesCS1D01G141500	Balanced	TraesCS1A01G142500;TraesCS1B01G159200;TraesCS1D01G141500	Balanced	TraesCS1A01G142500;TraesCS1B01G159200;TraesCS1D01G141500	Balanced	TraesCS1A01G142500;TraesCS1B01G159200;TraesCS1D01G141500	Balanced	TraesCS1A01G142500;TraesCS1B01G159200;TraesCS1D01G141500	Balanced	TraesCS1A01G142500;TraesCS1B01G159200;TraesCS1D01G141500	Balanced	TraesCS1A01G142500;TraesCS1B01G159200;TraesCS1D01G141500	D suppressed	TraesCS1A01G142500;TraesCS1B01G159200;TraesCS1D01G141500	Balanced
TraesCS1A01G142600;TraesCS1B01G159100;TraesCS1D01G141600	Balanced	TraesCS1A01G142600;TraesCS1B01G159100;TraesCS1D01G141600	Balanced	TraesCS1A01G142600;TraesCS1B01G159100;TraesCS1D01G141600	Balanced	TraesCS1A01G142600;TraesCS1B01G159100;TraesCS1D01G141600	Balanced	TraesCS1A01G142600;TraesCS1B01G159100;TraesCS1D01G141600	Balanced	TraesCS1A01G142600;TraesCS1B01G159100;TraesCS1D01G141600	Balanced	TraesCS1A01G142600;TraesCS1B01G159100;TraesCS1D01G141600	Balanced	TraesCS1A01G142600;TraesCS1B01G159100;TraesCS1D01G141600	Balanced
TraesCS1A01G142900;TraesCS1B01G158900;TraesCS1D01G141700	Balanced	TraesCS1A01G142900;TraesCS1B01G158900;TraesCS1D01G141700	A dominant	TraesCS1A01G142900;TraesCS1B01G158900;TraesCS1D01G141700	Balanced	TraesCS1A01G142900;TraesCS1B01G158900;TraesCS1D01G141700	Balanced	TraesCS1A01G142900;TraesCS1B01G158900;TraesCS1D01G141700	Balanced	TraesCS1A01G142900;TraesCS1B01G158900;TraesCS1D01G141700	Balanced	TraesCS1A01G142900;TraesCS1B01G158900;TraesCS1D01G141700	Balanced	TraesCS1A01G142900;TraesCS1B01G158900;TraesCS1D01G141700	A dominant
TraesCS1A01G143000;TraesCS1B01G158600;TraesCS1D01G141800	Balanced	TraesCS1A01G143000;TraesCS1B01G158600;TraesCS1D01G141800	Balanced	TraesCS1A01G143000;TraesCS1B01G158600;TraesCS1D01G141800	Balanced	TraesCS1A01G143000;TraesCS1B01G158600;TraesCS1D01G141800	Balanced	TraesCS1A01G143000;TraesCS1B01G158600;TraesCS1D01G141800	Balanced	TraesCS1A01G143000;TraesCS1B01G158600;TraesCS1D01G141800	Balanced	TraesCS1A01G143000;TraesCS1B01G158600;TraesCS1D01G141800	Balanced	TraesCS1A01G143000;TraesCS1B01G158600;TraesCS1D01G141800	A dominant
TraesCS1A01G143100;TraesCS1B01G158500;TraesCS1D01G142000	Balanced	TraesCS1A01G143100;TraesCS1B01G158500;TraesCS1D01G142000	Balanced	TraesCS1A01G143100;TraesCS1B01G158500;TraesCS1D01G142000	Balanced	TraesCS1A01G143100;TraesCS1B01G158500;TraesCS1D01G142000	Balanced	TraesCS1A01G143100;TraesCS1B01G158500;TraesCS1D01G142000	Balanced	TraesCS1A01G143100;TraesCS1B01G158500;TraesCS1D01G142000	Balanced	TraesCS1A01G143100;TraesCS1B01G158500;TraesCS1D01G142000	Balanced	TraesCS1A01G143100;TraesCS1B01G158500;TraesCS1D01G142000	Balanced
TraesCS1A01G143300;TraesCS1B01G159900;TraesCS1D01G142100	Balanced	TraesCS1A01G143300;TraesCS1B01G159900;TraesCS1D01G142100	Balanced	TraesCS1A01G143300;TraesCS1B01G159900;TraesCS1D01G142100	Balanced	TraesCS1A01G143300;TraesCS1B01G159900;TraesCS1D01G142100	Balanced	TraesCS1A01G143300;TraesCS1B01G159900;TraesCS1D01G142100	Balanced	TraesCS1A01G143300;TraesCS1B01G159900;TraesCS1D01G142100	Balanced	TraesCS1A01G143300;TraesCS1B01G159900;TraesCS1D01G142100	Balanced	TraesCS1A01G143300;TraesCS1B01G159900;TraesCS1D01G142100	Balanced
TraesCS1A01G143400;TraesCS1B01G160800;TraesCS1D01G142200	Balanced	TraesCS1A01G143400;TraesCS1B01G160800;TraesCS1D01G142200	Balanced	TraesCS1A01G143400;TraesCS1B01G160800;TraesCS1D01G142200	Balanced	TraesCS1A01G143400;TraesCS1B01G160800;TraesCS1D01G142200	Balanced	TraesCS1A01G143400;TraesCS1B01G160800;TraesCS1D01G142200	Balanced	TraesCS1A01G143400;TraesCS1B01G160800;TraesCS1D01G142200	Balanced	TraesCS1A01G143400;TraesCS1B01G160800;TraesCS1D01G142200	A suppressed	TraesCS1A01G143400;TraesCS1B01G160800;TraesCS1D01G142200	Balanced
TraesCS1A01G143500;TraesCS1B01G160900;TraesCS1D01G142300	Balanced	TraesCS1A01G143500;TraesCS1B01G160900;TraesCS1D01G142300	Balanced	TraesCS1A01G143500;TraesCS1B01G160900;TraesCS1D01G142300	Balanced	TraesCS1A01G143500;TraesCS1B01G160900;TraesCS1D01G142300	Balanced	TraesCS1A01G143500;TraesCS1B01G160900;TraesCS1D01G142300	Balanced	TraesCS1A01G143500;TraesCS1B01G160900;TraesCS1D01G142300	Balanced	TraesCS1A01G143500;TraesCS1B01G160900;TraesCS1D01G142300	Balanced	TraesCS1A01G143500;TraesCS1B01G160900;TraesCS1D01G142300	Balanced
TraesCS1A01G143800;TraesCS1B01G161200;TraesCS1D01G142600	Balanced	TraesCS1A01G143800;TraesCS1B01G161200;TraesCS1D01G142600	Balanced	TraesCS1A01G143800;TraesCS1B01G161200;TraesCS1D01G142600	Balanced	TraesCS1A01G143800;TraesCS1B01G161200;TraesCS1D01G142600	Balanced	TraesCS1A01G143800;TraesCS1B01G161200;TraesCS1D01G142600	Balanced	TraesCS1A01G143800;TraesCS1B01G161200;TraesCS1D01G142600	Balanced	TraesCS1A01G143800;TraesCS1B01G161200;TraesCS1D01G142600	A dominant	TraesCS1A01G143800;TraesCS1B01G161200;TraesCS1D01G142600	Balanced
TraesCS1A01G143900;TraesCS1B01G161300;TraesCS1D01G142700	Balanced	TraesCS1A01G143900;TraesCS1B01G161300;TraesCS1D01G142700	Balanced	TraesCS1A01G143900;TraesCS1B01G161300;TraesCS1D01G142700	Balanced	TraesCS1A01G143900;TraesCS1B01G161300;TraesCS1D01G142700	Balanced	TraesCS1A01G143900;TraesCS1B01G161300;TraesCS1D01G142700	Balanced	TraesCS1A01G143900;TraesCS1B01G161300;TraesCS1D01G142700	Balanced	TraesCS1A01G143900;TraesCS1B01G161300;TraesCS1D01G142700	Balanced	TraesCS1A01G143900;TraesCS1B01G161300;TraesCS1D01G142700	Balanced
TraesCS1A01G144000;TraesCS1B01G161400;TraesCS1D01G143000	Balanced	TraesCS1A01G144000;TraesCS1B01G161400;TraesCS1D01G143000	Balanced	TraesCS1A01G144000;TraesCS1B01G161400;TraesCS1D01G143000	Balanced	TraesCS1A01G144000;TraesCS1B01G161400;TraesCS1D01G143000	Balanced	TraesCS1A01G144000;TraesCS1B01G161400;TraesCS1D01G143000	Balanced	TraesCS1A01G144000;TraesCS1B01G161400;TraesCS1D01G143000	Balanced	TraesCS1A01G144000;TraesCS1B01G161400;TraesCS1D01G143000	Balanced	TraesCS1A01G144000;TraesCS1B01G161400;TraesCS1D01G143000	Balanced
TraesCS1A01G144700;TraesCS1B01G162000;TraesCS1D01G143800	Balanced	TraesCS1A01G144700;TraesCS1B01G162000;TraesCS1D01G143800	Balanced	TraesCS1A01G144700;TraesCS1B01G162000;TraesCS1D01G143800	Balanced	TraesCS1A01G144700;TraesCS1B01G162000;TraesCS1D01G143800	Balanced	TraesCS1A01G144700;TraesCS1B01G162000;TraesCS1D01G143800	Balanced	TraesCS1A01G144700;TraesCS1B01G162000;TraesCS1D01G143800	Balanced	TraesCS1A01G144700;TraesCS1B01G162000;TraesCS1D01G143800	Balanced	TraesCS1A01G144700;TraesCS1B01G162000;TraesCS1D01G143800	Balanced
TraesCS1A01G144800;TraesCS1B01G162100;TraesCS1D01G143900	Balanced	TraesCS1A01G144800;TraesCS1B01G162100;TraesCS1D01G143900	Balanced	TraesCS1A01G144800;TraesCS1B01G162100;TraesCS1D01G143900	Balanced	TraesCS1A01G144800;TraesCS1B01G162100;TraesCS1D01G143900	Balanced	TraesCS1A01G144800;TraesCS1B01G162100;TraesCS1D01G143900	Balanced	TraesCS1A01G144800;TraesCS1B01G162100;TraesCS1D01G143900	Balanced	TraesCS1A01G144800;TraesCS1B01G162100;TraesCS1D01G143900	Balanced	TraesCS1A01G144800;TraesCS1B01G162100;TraesCS1D01G143900	Balanced
TraesCS1A01G145300;TraesCS1B01G162500;TraesCS1D01G144200	Balanced	TraesCS1A01G145300;TraesCS1B01G162500;TraesCS1D01G144200	Balanced	TraesCS1A01G145300;TraesCS1B01G162500;TraesCS1D01G144200	Balanced	TraesCS1A01G145300;TraesCS1B01G162500;TraesCS1D01G144200	Balanced	TraesCS1A01G145300;TraesCS1B01G162500;TraesCS1D01G144200	Balanced	TraesCS1A01G145300;TraesCS1B01G162500;TraesCS1D01G144200	Balanced	TraesCS1A01G145300;TraesCS1B01G162500;TraesCS1D01G144200	Balanced	TraesCS1A01G145300;TraesCS1B01G162500;TraesCS1D01G144200	Balanced
TraesCS1A01G145800;TraesCS1B01G164000;TraesCS1D01G144400	Balanced	TraesCS1A01G145800;TraesCS1B01G164000;TraesCS1D01G144400	Balanced	TraesCS1A01G145800;TraesCS1B01G164000;TraesCS1D01G144400	Balanced	TraesCS1A01G145800;TraesCS1B01G164000;TraesCS1D01G144400	Balanced	TraesCS1A01G145800;TraesCS1B01G164000;TraesCS1D01G144400	Balanced	TraesCS1A01G145800;TraesCS1B01G164000;TraesCS1D01G144400	Balanced	TraesCS1A01G145800;TraesCS1B01G164000;TraesCS1D01G144400	Balanced	TraesCS1A01G145800;TraesCS1B01G164000;TraesCS1D01G144400	Balanced
TraesCS1A01G145900;TraesCS1B01G164100;TraesCS1D01G144500	D dominant	TraesCS1A01G145900;TraesCS1B01G164100;TraesCS1D01G144500	Balanced	TraesCS1A01G145900;TraesCS1B01G164100;TraesCS1D01G144500	Balanced	TraesCS1A01G145900;TraesCS1B01G164100;TraesCS1D01G144500	Balanced	TraesCS1A01G145900;TraesCS1B01G164100;TraesCS1D01G144500	Balanced	TraesCS1A01G145900;TraesCS1B01G164100;TraesCS1D01G144500	Balanced	TraesCS1A01G145900;TraesCS1B01G164100;TraesCS1D01G144500	Balanced	TraesCS1A01G145900;TraesCS1B01G164100;TraesCS1D01G144500	Balanced
TraesCS1A01G146200;TraesCS1B01G164300;TraesCS1D01G144700	Balanced	TraesCS1A01G146200;TraesCS1B01G164300;TraesCS1D01G144700	Balanced	TraesCS1A01G146200;TraesCS1B01G164300;TraesCS1D01G144700	Balanced	TraesCS1A01G146200;TraesCS1B01G164300;TraesCS1D01G144700	Balanced	TraesCS1A01G146200;TraesCS1B01G164300;TraesCS1D01G144700	Balanced	TraesCS1A01G146200;TraesCS1B01G164300;TraesCS1D01G144700	Balanced	TraesCS1A01G146200;TraesCS1B01G164300;TraesCS1D01G144700	Balanced	TraesCS1A01G146200;TraesCS1B01G164300;TraesCS1D01G144700	Balanced
TraesCS1A01G146600;TraesCS1B01G164900;TraesCS1D01G144800	Balanced	TraesCS1A01G146600;TraesCS1B01G164900;TraesCS1D01G144800	Balanced	TraesCS1A01G146600;TraesCS1B01G164900;TraesCS1D01G144800	Balanced	TraesCS1A01G146600;TraesCS1B01G164900;TraesCS1D01G144800	Balanced	TraesCS1A01G146600;TraesCS1B01G164900;TraesCS1D01G144800	Balanced	TraesCS1A01G146600;TraesCS1B01G164900;TraesCS1D01G144800	Balanced	TraesCS1A01G146600;TraesCS1B01G164900;TraesCS1D01G144800	Balanced	TraesCS1A01G146600;TraesCS1B01G164900;TraesCS1D01G144800	Balanced
TraesCS1A01G146900;TraesCS1B01G164700;TraesCS1D01G145000	Balanced	TraesCS1A01G146900;TraesCS1B01G164700;TraesCS1D01G145000	Balanced	TraesCS1A01G146900;TraesCS1B01G164700;TraesCS1D01G145000	Balanced	TraesCS1A01G146900;TraesCS1B01G164700;TraesCS1D01G145000	Balanced	TraesCS1A01G146900;TraesCS1B01G164700;TraesCS1D01G145000	Balanced	TraesCS1A01G146900;TraesCS1B01G164700;TraesCS1D01G145000	Balanced	TraesCS1A01G146900;TraesCS1B01G164700;TraesCS1D01G145000	Balanced	TraesCS1A01G146900;TraesCS1B01G164700;TraesCS1D01G145000	Balanced
TraesCS1A01G147400;TraesCS1B01G165500;TraesCS1D01G145400	Balanced	TraesCS1A01G147400;TraesCS1B01G165500;TraesCS1D01G145400	Balanced	TraesCS1A01G147400;TraesCS1B01G165500;TraesCS1D01G145400	Balanced	TraesCS1A01G147400;TraesCS1B01G165500;TraesCS1D01G145400	Balanced	TraesCS1A01G147400;TraesCS1B01G165500;TraesCS1D01G145400	Balanced	TraesCS1A01G147400;TraesCS1B01G165500;TraesCS1D01G145400	Balanced	TraesCS1A01G147400;TraesCS1B01G165500;TraesCS1D01G145400	Balanced	TraesCS1A01G147400;TraesCS1B01G165500;TraesCS1D01G145400	B dominant
TraesCS1A01G147500;TraesCS1B01G165600;TraesCS1D01G145500	Balanced	TraesCS1A01G147500;TraesCS1B01G165600;TraesCS1D01G145500	Balanced	TraesCS1A01G147500;TraesCS1B01G165600;TraesCS1D01G145500	Balanced	TraesCS1A01G147500;TraesCS1B01G165600;TraesCS1D01G145500	Balanced	TraesCS1A01G147500;TraesCS1B01G165600;TraesCS1D01G145500	Balanced	TraesCS1A01G147500;TraesCS1B01G165600;TraesCS1D01G145500	Balanced	TraesCS1A01G147500;TraesCS1B01G165600;TraesCS1D01G145500	Balanced	TraesCS1A01G147500;TraesCS1B01G165600;TraesCS1D01G145500	Balanced
TraesCS1A01G147600;TraesCS1B01G165700;TraesCS1D01G145600	Balanced	TraesCS1A01G147600;TraesCS1B01G165700;TraesCS1D01G145600	Balanced	TraesCS1A01G147600;TraesCS1B01G165700;TraesCS1D01G145600	Balanced	TraesCS1A01G147600;TraesCS1B01G165700;TraesCS1D01G145600	Balanced	TraesCS1A01G147600;TraesCS1B01G165700;TraesCS1D01G145600	Balanced	TraesCS1A01G147600;TraesCS1B01G165700;TraesCS1D01G145600	Balanced	TraesCS1A01G147600;TraesCS1B01G165700;TraesCS1D01G145600	Balanced	TraesCS1A01G147600;TraesCS1B01G165700;TraesCS1D01G145600	Balanced
TraesCS1A01G147700;TraesCS1B01G165800;TraesCS1D01G145700	Balanced	TraesCS1A01G147700;TraesCS1B01G165800;TraesCS1D01G145700	Balanced	TraesCS1A01G147700;TraesCS1B01G165800;TraesCS1D01G145700	Balanced	TraesCS1A01G147700;TraesCS1B01G165800;TraesCS1D01G145700	Balanced	TraesCS1A01G147700;TraesCS1B01G165800;TraesCS1D01G145700	Balanced	TraesCS1A01G147700;TraesCS1B01G165800;TraesCS1D01G145700	Balanced	TraesCS1A01G147700;TraesCS1B01G165800;TraesCS1D01G145700	Balanced	TraesCS1A01G147700;TraesCS1B01G165800;TraesCS1D01G145700	Balanced
TraesCS1A01G148000;TraesCS1B01G165900;TraesCS1D01G145900	Balanced	TraesCS1A01G148000;TraesCS1B01G165900;TraesCS1D01G145900	Balanced	TraesCS1A01G148000;TraesCS1B01G165900;TraesCS1D01G145900	Balanced	TraesCS1A01G148000;TraesCS1B01G165900;TraesCS1D01G145900	Balanced	TraesCS1A01G148000;TraesCS1B01G165900;TraesCS1D01G145900	Balanced	TraesCS1A01G148000;TraesCS1B01G165900;TraesCS1D01G145900	Balanced	TraesCS1A01G148000;TraesCS1B01G165900;TraesCS1D01G145900	Balanced	TraesCS1A01G148000;TraesCS1B01G165900;TraesCS1D01G145900	Balanced
TraesCS1A01G149100;TraesCS1B01G167000;TraesCS1D01G146400	Balanced	TraesCS1A01G149100;TraesCS1B01G167000;TraesCS1D01G146400	Balanced	TraesCS1A01G149100;TraesCS1B01G167000;TraesCS1D01G146400	Balanced	TraesCS1A01G149100;TraesCS1B01G167000;TraesCS1D01G146400	Balanced	TraesCS1A01G149100;TraesCS1B01G167000;TraesCS1D01G146400	Balanced	TraesCS1A01G149100;TraesCS1B01G167000;TraesCS1D01G146400	Balanced	TraesCS1A01G149100;TraesCS1B01G167000;TraesCS1D01G146400	Balanced	TraesCS1A01G149100;TraesCS1B01G167000;TraesCS1D01G146400	Balanced
TraesCS1A01G149200;TraesCS1B01G167100;TraesCS1D01G146500	Balanced	TraesCS1A01G149200;TraesCS1B01G167100;TraesCS1D01G146500	Balanced	TraesCS1A01G149200;TraesCS1B01G167100;TraesCS1D01G146500	Balanced	TraesCS1A01G149200;TraesCS1B01G167100;TraesCS1D01G146500	Balanced	TraesCS1A01G149200;TraesCS1B01G167100;TraesCS1D01G146500	Balanced	TraesCS1A01G149200;TraesCS1B01G167100;TraesCS1D01G146500	Balanced	TraesCS1A01G149200;TraesCS1B01G167100;TraesCS1D01G146500	D dominant	TraesCS1A01G149200;TraesCS1B01G167100;TraesCS1D01G146500	Balanced
TraesCS1A01G149300;TraesCS1B01G167200;TraesCS1D01G146600	Balanced	TraesCS1A01G149300;TraesCS1B01G167200;TraesCS1D01G146600	Balanced	TraesCS1A01G149300;TraesCS1B01G167200;TraesCS1D01G146600	Balanced	TraesCS1A01G149300;TraesCS1B01G167200;TraesCS1D01G146600	Balanced	TraesCS1A01G149300;TraesCS1B01G167200;TraesCS1D01G146600	Balanced	TraesCS1A01G149300;TraesCS1B01G167200;TraesCS1D01G146600	Balanced	TraesCS1A01G149300;TraesCS1B01G167200;TraesCS1D01G146600	Balanced	TraesCS1A01G149300;TraesCS1B01G167200;TraesCS1D01G146600	Balanced
TraesCS1A01G149700;TraesCS1B01G167700;TraesCS1D01G146900	Balanced	TraesCS1A01G149700;TraesCS1B01G167700;TraesCS1D01G146900	Balanced	TraesCS1A01G149700;TraesCS1B01G167700;TraesCS1D01G146900	Balanced	TraesCS1A01G149700;TraesCS1B01G167700;TraesCS1D01G146900	Balanced	TraesCS1A01G149700;TraesCS1B01G167700;TraesCS1D01G146900	Balanced	TraesCS1A01G149700;TraesCS1B01G167700;TraesCS1D01G146900	Balanced	TraesCS1A01G149700;TraesCS1B01G167700;TraesCS1D01G146900	Balanced	TraesCS1A01G149700;TraesCS1B01G167700;TraesCS1D01G146900	Balanced
TraesCS1A01G149800;TraesCS1B01G167800;TraesCS1D01G147000	Balanced	TraesCS1A01G149800;TraesCS1B01G167800;TraesCS1D01G147000	Balanced	TraesCS1A01G149800;TraesCS1B01G167800;TraesCS1D01G147000	Balanced	TraesCS1A01G149800;TraesCS1B01G167800;TraesCS1D01G147000	Balanced	TraesCS1A01G149800;TraesCS1B01G167800;TraesCS1D01G147000	Balanced	TraesCS1A01G149800;TraesCS1B01G167800;TraesCS1D01G147000	Balanced	TraesCS1A01G149800;TraesCS1B01G167800;TraesCS1D01G147000	Balanced	TraesCS1A01G149800;TraesCS1B01G167800;TraesCS1D01G147000	Balanced
TraesCS1A01G150200;TraesCS1B01G168000;TraesCS1D01G147200	Balanced	TraesCS1A01G150200;TraesCS1B01G168000;TraesCS1D01G147200	Balanced	TraesCS1A01G150200;TraesCS1B01G168000;TraesCS1D01G147200	Balanced	TraesCS1A01G150200;TraesCS1B01G168000;TraesCS1D01G147200	Balanced	TraesCS1A01G150200;TraesCS1B01G168000;TraesCS1D01G147200	Balanced	TraesCS1A01G150200;TraesCS1B01G168000;TraesCS1D01G147200	Balanced	TraesCS1A01G150200;TraesCS1B01G168000;TraesCS1D01G147200	Balanced	TraesCS1A01G150200;TraesCS1B01G168000;TraesCS1D01G147200	B suppressed
TraesCS1A01G150400;TraesCS1B01G168100;TraesCS1D01G147400	D dominant	TraesCS1A01G150400;TraesCS1B01G168100;TraesCS1D01G147400	Balanced	TraesCS1A01G150400;TraesCS1B01G168100;TraesCS1D01G147400	Balanced	TraesCS1A01G150400;TraesCS1B01G168100;TraesCS1D01G147400	Balanced	TraesCS1A01G150400;TraesCS1B01G168100;TraesCS1D01G147400	Balanced	TraesCS1A01G150400;TraesCS1B01G168100;TraesCS1D01G147400	Balanced	TraesCS1A01G150400;TraesCS1B01G168100;TraesCS1D01G147400	Balanced	TraesCS1A01G150400;TraesCS1B01G168100;TraesCS1D01G147400	Balanced
TraesCS1A01G150500;TraesCS4B01G190700;TraesCS1D01G147500	Balanced	TraesCS1A01G150500;TraesCS4B01G190700;TraesCS1D01G147500	Balanced	TraesCS1A01G150500;TraesCS4B01G190700;TraesCS1D01G147500	Balanced	TraesCS1A01G150500;TraesCS4B01G190700;TraesCS1D01G147500	Balanced	TraesCS1A01G150500;TraesCS4B01G190700;TraesCS1D01G147500	Balanced	TraesCS1A01G150500;TraesCS4B01G190700;TraesCS1D01G147500	Balanced	TraesCS1A01G150500;TraesCS4B01G190700;TraesCS1D01G147500	Balanced	TraesCS1A01G150500;TraesCS4B01G190700;TraesCS1D01G147500	Balanced
TraesCS1A01G150600;TraesCS1B01G168200;TraesCS1D01G147600	Balanced	TraesCS1A01G150600;TraesCS1B01G168200;TraesCS1D01G147600	Balanced	TraesCS1A01G150600;TraesCS1B01G168200;TraesCS1D01G147600	Balanced	TraesCS1A01G150600;TraesCS1B01G168200;TraesCS1D01G147600	Balanced	TraesCS1A01G150600;TraesCS1B01G168200;TraesCS1D01G147600	Balanced	TraesCS1A01G150600;TraesCS1B01G168200;TraesCS1D01G147600	Balanced	TraesCS1A01G150600;TraesCS1B01G168200;TraesCS1D01G147600	Balanced	TraesCS1A01G150600;TraesCS1B01G168200;TraesCS1D01G147600	Balanced
TraesCS1A01G150800;TraesCS1B01G168400;TraesCS1D01G147800	Balanced	TraesCS1A01G150800;TraesCS1B01G168400;TraesCS1D01G147800	Balanced	TraesCS1A01G150800;TraesCS1B01G168400;TraesCS1D01G147800	Balanced	TraesCS1A01G150800;TraesCS1B01G168400;TraesCS1D01G147800	Balanced	TraesCS1A01G150800;TraesCS1B01G168400;TraesCS1D01G147800	Balanced	TraesCS1A01G150800;TraesCS1B01G168400;TraesCS1D01G147800	Balanced	TraesCS1A01G150800;TraesCS1B01G168400;TraesCS1D01G147800	Balanced	TraesCS1A01G150800;TraesCS1B01G168400;TraesCS1D01G147800	D suppressed
TraesCS1A01G150900;TraesCS1B01G168500;TraesCS1D01G147900	Balanced	TraesCS1A01G150900;TraesCS1B01G168500;TraesCS1D01G147900	Balanced	TraesCS1A01G150900;TraesCS1B01G168500;TraesCS1D01G147900	Balanced	TraesCS1A01G150900;TraesCS1B01G168500;TraesCS1D01G147900	Balanced	TraesCS1A01G150900;TraesCS1B01G168500;TraesCS1D01G147900	Balanced	TraesCS1A01G150900;TraesCS1B01G168500;TraesCS1D01G147900	Balanced	TraesCS1A01G150900;TraesCS1B01G168500;TraesCS1D01G147900	Balanced	TraesCS1A01G150900;TraesCS1B01G168500;TraesCS1D01G147900	Balanced
TraesCS1A01G151000;TraesCS1B01G168600;TraesCS1D01G148000	D dominant	TraesCS1A01G151000;TraesCS1B01G168600;TraesCS1D01G148000	D dominant	TraesCS1A01G151000;TraesCS1B01G168600;TraesCS1D01G148000	Balanced	TraesCS1A01G151000;TraesCS1B01G168600;TraesCS1D01G148000	Balanced	TraesCS1A01G151000;TraesCS1B01G168600;TraesCS1D01G148000	D dominant	TraesCS1A01G151000;TraesCS1B01G168600;TraesCS1D01G148000	Balanced	TraesCS1A01G151000;TraesCS1B01G168600;TraesCS1D01G148000	Balanced	TraesCS1A01G151000;TraesCS1B01G168600;TraesCS1D01G148000	Balanced
TraesCS1A01G151100;TraesCS1B01G168700;TraesCS1D01G148100	Balanced	TraesCS1A01G151100;TraesCS1B01G168700;TraesCS1D01G148100	Balanced	TraesCS1A01G151100;TraesCS1B01G168700;TraesCS1D01G148100	Balanced	TraesCS1A01G151100;TraesCS1B01G168700;TraesCS1D01G148100	Balanced	TraesCS1A01G151100;TraesCS1B01G168700;TraesCS1D01G148100	Balanced	TraesCS1A01G151100;TraesCS1B01G168700;TraesCS1D01G148100	Balanced	TraesCS1A01G151100;TraesCS1B01G168700;TraesCS1D01G148100	Balanced	TraesCS1A01G151100;TraesCS1B01G168700;TraesCS1D01G148100	Balanced
TraesCS1A01G151200;TraesCS1B01G168800;TraesCS1D01G148200	B dominant	TraesCS1A01G151200;TraesCS1B01G168800;TraesCS1D01G148200	B dominant	TraesCS1A01G151200;TraesCS1B01G168800;TraesCS1D01G148200	B dominant	TraesCS1A01G151200;TraesCS1B01G168800;TraesCS1D01G148200	Balanced	TraesCS1A01G151200;TraesCS1B01G168800;TraesCS1D01G148200	B dominant	TraesCS1A01G151200;TraesCS1B01G168800;TraesCS1D01G148200	B dominant	TraesCS1A01G151200;TraesCS1B01G168800;TraesCS1D01G148200	Balanced	TraesCS1A01G151200;TraesCS1B01G168800;TraesCS1D01G148200	Balanced
TraesCS1A01G151400;TraesCS1B01G168900;TraesCS1D01G148400	Balanced	TraesCS1A01G151400;TraesCS1B01G168900;TraesCS1D01G148400	A dominant	TraesCS1A01G151400;TraesCS1B01G168900;TraesCS1D01G148400	Balanced	TraesCS1A01G151400;TraesCS1B01G168900;TraesCS1D01G148400	Balanced	TraesCS1A01G151400;TraesCS1B01G168900;TraesCS1D01G148400	Balanced	TraesCS1A01G151400;TraesCS1B01G168900;TraesCS1D01G148400	Balanced	TraesCS1A01G151400;TraesCS1B01G168900;TraesCS1D01G148400	Balanced	TraesCS1A01G151400;TraesCS1B01G168900;TraesCS1D01G148400	Balanced
TraesCS1A01G151500;TraesCS1B01G169100;TraesCS1D01G148500	Balanced	TraesCS1A01G151500;TraesCS1B01G169100;TraesCS1D01G148500	Balanced	TraesCS1A01G151500;TraesCS1B01G169100;TraesCS1D01G148500	Balanced	TraesCS1A01G151500;TraesCS1B01G169100;TraesCS1D01G148500	Balanced	TraesCS1A01G151500;TraesCS1B01G169100;TraesCS1D01G148500	Balanced	TraesCS1A01G151500;TraesCS1B01G169100;TraesCS1D01G148500	Balanced	TraesCS1A01G151500;TraesCS1B01G169100;TraesCS1D01G148500	Balanced	TraesCS1A01G151500;TraesCS1B01G169100;TraesCS1D01G148500	Balanced
TraesCS1A01G151600;TraesCS1B01G169200;TraesCS1D01G148600	Balanced	TraesCS1A01G151600;TraesCS1B01G169200;TraesCS1D01G148600	D suppressed	TraesCS1A01G151600;TraesCS1B01G169200;TraesCS1D01G148600	Balanced	TraesCS1A01G151600;TraesCS1B01G169200;TraesCS1D01G148600	Balanced	TraesCS1A01G151600;TraesCS1B01G169200;TraesCS1D01G148600	Balanced	TraesCS1A01G151600;TraesCS1B01G169200;TraesCS1D01G148600	Balanced	TraesCS1A01G151600;TraesCS1B01G169200;TraesCS1D01G148600	Balanced	TraesCS1A01G151600;TraesCS1B01G169200;TraesCS1D01G148600	Balanced
TraesCS1A01G151700;TraesCS1B01G169300;TraesCS1D01G148700	Balanced	TraesCS1A01G151700;TraesCS1B01G169300;TraesCS1D01G148700	Balanced	TraesCS1A01G151700;TraesCS1B01G169300;TraesCS1D01G148700	Balanced	TraesCS1A01G151700;TraesCS1B01G169300;TraesCS1D01G148700	Balanced	TraesCS1A01G151700;TraesCS1B01G169300;TraesCS1D01G148700	Balanced	TraesCS1A01G151700;TraesCS1B01G169300;TraesCS1D01G148700	Balanced	TraesCS1A01G151700;TraesCS1B01G169300;TraesCS1D01G148700	Balanced	TraesCS1A01G151700;TraesCS1B01G169300;TraesCS1D01G148700	Balanced
TraesCS1A01G152000;TraesCS1B01G169400;TraesCS1D01G148800	Balanced	TraesCS1A01G152000;TraesCS1B01G169400;TraesCS1D01G148800	Balanced	TraesCS1A01G152000;TraesCS1B01G169400;TraesCS1D01G148800	Balanced	TraesCS1A01G152000;TraesCS1B01G169400;TraesCS1D01G148800	Balanced	TraesCS1A01G152000;TraesCS1B01G169400;TraesCS1D01G148800	Balanced	TraesCS1A01G152000;TraesCS1B01G169400;TraesCS1D01G148800	Balanced	TraesCS1A01G152000;TraesCS1B01G169400;TraesCS1D01G148800	Balanced	TraesCS1A01G152000;TraesCS1B01G169400;TraesCS1D01G148800	Balanced
TraesCS1A01G152100;TraesCS1B01G169500;TraesCS1D01G148900	Balanced	TraesCS1A01G152100;TraesCS1B01G169500;TraesCS1D01G148900	Balanced	TraesCS1A01G152100;TraesCS1B01G169500;TraesCS1D01G148900	Balanced	TraesCS1A01G152100;TraesCS1B01G169500;TraesCS1D01G148900	Balanced	TraesCS1A01G152100;TraesCS1B01G169500;TraesCS1D01G148900	Balanced	TraesCS1A01G152100;TraesCS1B01G169500;TraesCS1D01G148900	Balanced	TraesCS1A01G152100;TraesCS1B01G169500;TraesCS1D01G148900	Balanced	TraesCS1A01G152100;TraesCS1B01G169500;TraesCS1D01G148900	Balanced
TraesCS1A01G152200;TraesCS1B01G169600;TraesCS1D01G149100	Balanced	TraesCS1A01G152200;TraesCS1B01G169600;TraesCS1D01G149100	Balanced	TraesCS1A01G152200;TraesCS1B01G169600;TraesCS1D01G149100	Balanced	TraesCS1A01G152200;TraesCS1B01G169600;TraesCS1D01G149100	Balanced	TraesCS1A01G152200;TraesCS1B01G169600;TraesCS1D01G149100	Balanced	TraesCS1A01G152200;TraesCS1B01G169600;TraesCS1D01G149100	Balanced	TraesCS1A01G152200;TraesCS1B01G169600;TraesCS1D01G149100	Balanced	TraesCS1A01G152200;TraesCS1B01G169600;TraesCS1D01G149100	Balanced
TraesCS1A01G152500;TraesCS1B01G169900;TraesCS1D01G149400	Balanced	TraesCS1A01G152500;TraesCS1B01G169900;TraesCS1D01G149400	Balanced	TraesCS1A01G152500;TraesCS1B01G169900;TraesCS1D01G149400	Balanced	TraesCS1A01G152500;TraesCS1B01G169900;TraesCS1D01G149400	Balanced	TraesCS1A01G152500;TraesCS1B01G169900;TraesCS1D01G149400	Balanced	TraesCS1A01G152500;TraesCS1B01G169900;TraesCS1D01G149400	Balanced	TraesCS1A01G152500;TraesCS1B01G169900;TraesCS1D01G149400	Balanced	TraesCS1A01G152500;TraesCS1B01G169900;TraesCS1D01G149400	Balanced
TraesCS1A01G152600;TraesCS1B01G170100;TraesCS1D01G149700	Balanced	TraesCS1A01G152600;TraesCS1B01G170100;TraesCS1D01G149700	Balanced	TraesCS1A01G152600;TraesCS1B01G170100;TraesCS1D01G149700	Balanced	TraesCS1A01G152600;TraesCS1B01G170100;TraesCS1D01G149700	Balanced	TraesCS1A01G152600;TraesCS1B01G170100;TraesCS1D01G149700	Balanced	TraesCS1A01G152600;TraesCS1B01G170100;TraesCS1D01G149700	Balanced	TraesCS1A01G152600;TraesCS1B01G170100;TraesCS1D01G149700	Balanced	TraesCS1A01G152600;TraesCS1B01G170100;TraesCS1D01G149700	D dominant
TraesCS1A01G152800;TraesCS1B01G170200;TraesCS1D01G149800	Balanced	TraesCS1A01G152800;TraesCS1B01G170200;TraesCS1D01G149800	Balanced	TraesCS1A01G152800;TraesCS1B01G170200;TraesCS1D01G149800	Balanced	TraesCS1A01G152800;TraesCS1B01G170200;TraesCS1D01G149800	Balanced	TraesCS1A01G152800;TraesCS1B01G170200;TraesCS1D01G149800	Balanced	TraesCS1A01G152800;TraesCS1B01G170200;TraesCS1D01G149800	Balanced	TraesCS1A01G152800;TraesCS1B01G170200;TraesCS1D01G149800	Balanced	TraesCS1A01G152800;TraesCS1B01G170200;TraesCS1D01G149800	D dominant
TraesCS1A01G153100;TraesCS1B01G171800;TraesCS1D01G151500	B dominant	TraesCS1A01G153100;TraesCS1B01G171800;TraesCS1D01G151500	Balanced	TraesCS1A01G153100;TraesCS1B01G171800;TraesCS1D01G151500	Balanced	TraesCS1A01G153100;TraesCS1B01G171800;TraesCS1D01G151500	Balanced	TraesCS1A01G153100;TraesCS1B01G171800;TraesCS1D01G151500	Balanced	TraesCS1A01G153100;TraesCS1B01G171800;TraesCS1D01G151500	Balanced	TraesCS1A01G153100;TraesCS1B01G171800;TraesCS1D01G151500	Balanced	TraesCS1A01G153100;TraesCS1B01G171800;TraesCS1D01G151500	Balanced
TraesCS1A01G153300;TraesCS1B01G171600;TraesCS1D01G151800	Balanced	TraesCS1A01G153300;TraesCS1B01G171600;TraesCS1D01G151800	Balanced	TraesCS1A01G153300;TraesCS1B01G171600;TraesCS1D01G151800	Balanced	TraesCS1A01G153300;TraesCS1B01G171600;TraesCS1D01G151800	Balanced	TraesCS1A01G153300;TraesCS1B01G171600;TraesCS1D01G151800	Balanced	TraesCS1A01G153300;TraesCS1B01G171600;TraesCS1D01G151800	Balanced	TraesCS1A01G153300;TraesCS1B01G171600;TraesCS1D01G151800	Balanced	TraesCS1A01G153300;TraesCS1B01G171600;TraesCS1D01G151800	Balanced
TraesCS1A01G153400;TraesCS1B01G171500;TraesCS1D01G151900	Balanced	TraesCS1A01G153400;TraesCS1B01G171500;TraesCS1D01G151900	Balanced	TraesCS1A01G153400;TraesCS1B01G171500;TraesCS1D01G151900	Balanced	TraesCS1A01G153400;TraesCS1B01G171500;TraesCS1D01G151900	Balanced	TraesCS1A01G153400;TraesCS1B01G171500;TraesCS1D01G151900	Balanced	TraesCS1A01G153400;TraesCS1B01G171500;TraesCS1D01G151900	Balanced	TraesCS1A01G153400;TraesCS1B01G171500;TraesCS1D01G151900	Balanced	TraesCS1A01G153400;TraesCS1B01G171500;TraesCS1D01G151900	Balanced
TraesCS1A01G153600;TraesCS1B01G171400;TraesCS1D01G152000	D dominant	TraesCS1A01G153600;TraesCS1B01G171400;TraesCS1D01G152000	Balanced	TraesCS1A01G153600;TraesCS1B01G171400;TraesCS1D01G152000	Balanced	TraesCS1A01G153600;TraesCS1B01G171400;TraesCS1D01G152000	Balanced	TraesCS1A01G153600;TraesCS1B01G171400;TraesCS1D01G152000	Balanced	TraesCS1A01G153600;TraesCS1B01G171400;TraesCS1D01G152000	Balanced	TraesCS1A01G153600;TraesCS1B01G171400;TraesCS1D01G152000	Balanced	TraesCS1A01G153600;TraesCS1B01G171400;TraesCS1D01G152000	Balanced
TraesCS1A01G153800;TraesCS1B01G171300;TraesCS1D01G152200	Balanced	TraesCS1A01G153800;TraesCS1B01G171300;TraesCS1D01G152200	Balanced	TraesCS1A01G153800;TraesCS1B01G171300;TraesCS1D01G152200	Balanced	TraesCS1A01G153800;TraesCS1B01G171300;TraesCS1D01G152200	Balanced	TraesCS1A01G153800;TraesCS1B01G171300;TraesCS1D01G152200	Balanced	TraesCS1A01G153800;TraesCS1B01G171300;TraesCS1D01G152200	Balanced	TraesCS1A01G153800;TraesCS1B01G171300;TraesCS1D01G152200	Balanced	TraesCS1A01G153800;TraesCS1B01G171300;TraesCS1D01G152200	Balanced
TraesCS1A01G153900;TraesCS1B01G171200;TraesCS1D01G152300	Balanced	TraesCS1A01G153900;TraesCS1B01G171200;TraesCS1D01G152300	Balanced	TraesCS1A01G153900;TraesCS1B01G171200;TraesCS1D01G152300	Balanced	TraesCS1A01G153900;TraesCS1B01G171200;TraesCS1D01G152300	Balanced	TraesCS1A01G153900;TraesCS1B01G171200;TraesCS1D01G152300	Balanced	TraesCS1A01G153900;TraesCS1B01G171200;TraesCS1D01G152300	Balanced	TraesCS1A01G153900;TraesCS1B01G171200;TraesCS1D01G152300	Balanced	TraesCS1A01G153900;TraesCS1B01G171200;TraesCS1D01G152300	Balanced
TraesCS1A01G154300;TraesCS1B01G170900;TraesCS1D01G153100	Balanced	TraesCS1A01G154300;TraesCS1B01G170900;TraesCS1D01G153100	Balanced	TraesCS1A01G154300;TraesCS1B01G170900;TraesCS1D01G153100	Balanced	TraesCS1A01G154300;TraesCS1B01G170900;TraesCS1D01G153100	Balanced	TraesCS1A01G154300;TraesCS1B01G170900;TraesCS1D01G153100	Balanced	TraesCS1A01G154300;TraesCS1B01G170900;TraesCS1D01G153100	Balanced	TraesCS1A01G154300;TraesCS1B01G170900;TraesCS1D01G153100	Balanced	TraesCS1A01G154300;TraesCS1B01G170900;TraesCS1D01G153100	Balanced
TraesCS1A01G154400;TraesCS1B01G170600;TraesCS1D01G153300	Balanced	TraesCS1A01G154400;TraesCS1B01G170600;TraesCS1D01G153300	Balanced	TraesCS1A01G154400;TraesCS1B01G170600;TraesCS1D01G153300	Balanced	TraesCS1A01G154400;TraesCS1B01G170600;TraesCS1D01G153300	Balanced	TraesCS1A01G154400;TraesCS1B01G170600;TraesCS1D01G153300	Balanced	TraesCS1A01G154400;TraesCS1B01G170600;TraesCS1D01G153300	Balanced	TraesCS1A01G154400;TraesCS1B01G170600;TraesCS1D01G153300	Balanced	TraesCS1A01G154400;TraesCS1B01G170600;TraesCS1D01G153300	Balanced
TraesCS1A01G154600;TraesCS1B01G170400;TraesCS1D01G153500	Balanced	TraesCS1A01G154600;TraesCS1B01G170400;TraesCS1D01G153500	Balanced	TraesCS1A01G154600;TraesCS1B01G170400;TraesCS1D01G153500	Balanced	TraesCS1A01G154600;TraesCS1B01G170400;TraesCS1D01G153500	Balanced	TraesCS1A01G154600;TraesCS1B01G170400;TraesCS1D01G153500	Balanced	TraesCS1A01G154600;TraesCS1B01G170400;TraesCS1D01G153500	Balanced	TraesCS1A01G154600;TraesCS1B01G170400;TraesCS1D01G153500	Balanced	TraesCS1A01G154600;TraesCS1B01G170400;TraesCS1D01G153500	Balanced
TraesCS1A01G154700;TraesCS1B01G171900;TraesCS1D01G153600	Balanced	TraesCS1A01G154700;TraesCS1B01G171900;TraesCS1D01G153600	Balanced	TraesCS1A01G154700;TraesCS1B01G171900;TraesCS1D01G153600	Balanced	TraesCS1A01G154700;TraesCS1B01G171900;TraesCS1D01G153600	Balanced	TraesCS1A01G154700;TraesCS1B01G171900;TraesCS1D01G153600	Balanced	TraesCS1A01G154700;TraesCS1B01G171900;TraesCS1D01G153600	Balanced	TraesCS1A01G154700;TraesCS1B01G171900;TraesCS1D01G153600	Balanced	TraesCS1A01G154700;TraesCS1B01G171900;TraesCS1D01G153600	Balanced
TraesCS1A01G155200;TraesCS1B01G172400;TraesCS1D01G153900	Balanced	TraesCS1A01G155200;TraesCS1B01G172400;TraesCS1D01G153900	Balanced	TraesCS1A01G155200;TraesCS1B01G172400;TraesCS1D01G153900	Balanced	TraesCS1A01G155200;TraesCS1B01G172400;TraesCS1D01G153900	Balanced	TraesCS1A01G155200;TraesCS1B01G172400;TraesCS1D01G153900	Balanced	TraesCS1A01G155200;TraesCS1B01G172400;TraesCS1D01G153900	Balanced	TraesCS1A01G155200;TraesCS1B01G172400;TraesCS1D01G153900	B dominant	TraesCS1A01G155200;TraesCS1B01G172400;TraesCS1D01G153900	Balanced
TraesCS1A01G155500;TraesCS1B01G172800;TraesCS1D01G154200	Balanced	TraesCS1A01G155500;TraesCS1B01G172800;TraesCS1D01G154200	Balanced	TraesCS1A01G155500;TraesCS1B01G172800;TraesCS1D01G154200	Balanced	TraesCS1A01G155500;TraesCS1B01G172800;TraesCS1D01G154200	Balanced	TraesCS1A01G155500;TraesCS1B01G172800;TraesCS1D01G154200	Balanced	TraesCS1A01G155500;TraesCS1B01G172800;TraesCS1D01G154200	Balanced	TraesCS1A01G155500;TraesCS1B01G172800;TraesCS1D01G154200	Balanced	TraesCS1A01G155500;TraesCS1B01G172800;TraesCS1D01G154200	Balanced
TraesCS1A01G155600;TraesCS1B01G173000;TraesCS1D01G154300	Balanced	TraesCS1A01G155600;TraesCS1B01G173000;TraesCS1D01G154300	Balanced	TraesCS1A01G155600;TraesCS1B01G173000;TraesCS1D01G154300	Balanced	TraesCS1A01G155600;TraesCS1B01G173000;TraesCS1D01G154300	Balanced	TraesCS1A01G155600;TraesCS1B01G173000;TraesCS1D01G154300	Balanced	TraesCS1A01G155600;TraesCS1B01G173000;TraesCS1D01G154300	Balanced	TraesCS1A01G155600;TraesCS1B01G173000;TraesCS1D01G154300	Balanced	TraesCS1A01G155600;TraesCS1B01G173000;TraesCS1D01G154300	Balanced
TraesCS1A01G156100;TraesCS1B01G173200;TraesCS1D01G154700	Balanced	TraesCS1A01G156100;TraesCS1B01G173200;TraesCS1D01G154700	Balanced	TraesCS1A01G156100;TraesCS1B01G173200;TraesCS1D01G154700	Balanced	TraesCS1A01G156100;TraesCS1B01G173200;TraesCS1D01G154700	Balanced	TraesCS1A01G156100;TraesCS1B01G173200;TraesCS1D01G154700	Balanced	TraesCS1A01G156100;TraesCS1B01G173200;TraesCS1D01G154700	Balanced	TraesCS1A01G156100;TraesCS1B01G173200;TraesCS1D01G154700	Balanced	TraesCS1A01G156100;TraesCS1B01G173200;TraesCS1D01G154700	Balanced
TraesCS1A01G156300;TraesCS1B01G173300;TraesCS1D01G154800	Balanced	TraesCS1A01G156300;TraesCS1B01G173300;TraesCS1D01G154800	Balanced	TraesCS1A01G156300;TraesCS1B01G173300;TraesCS1D01G154800	Balanced	TraesCS1A01G156300;TraesCS1B01G173300;TraesCS1D01G154800	Balanced	TraesCS1A01G156300;TraesCS1B01G173300;TraesCS1D01G154800	Balanced	TraesCS1A01G156300;TraesCS1B01G173300;TraesCS1D01G154800	Balanced	TraesCS1A01G156300;TraesCS1B01G173300;TraesCS1D01G154800	Balanced	TraesCS1A01G156300;TraesCS1B01G173300;TraesCS1D01G154800	Balanced
TraesCS1A01G156400;TraesCS1B01G173400;TraesCS1D01G154900	Balanced	TraesCS1A01G156400;TraesCS1B01G173400;TraesCS1D01G154900	Balanced	TraesCS1A01G156400;TraesCS1B01G173400;TraesCS1D01G154900	Balanced	TraesCS1A01G156400;TraesCS1B01G173400;TraesCS1D01G154900	Balanced	TraesCS1A01G156400;TraesCS1B01G173400;TraesCS1D01G154900	Balanced	TraesCS1A01G156400;TraesCS1B01G173400;TraesCS1D01G154900	Balanced	TraesCS1A01G156400;TraesCS1B01G173400;TraesCS1D01G154900	Balanced	TraesCS1A01G156400;TraesCS1B01G173400;TraesCS1D01G154900	Balanced
TraesCS1A01G156500;TraesCS1B01G173600;TraesCS1D01G155000	Balanced	TraesCS1A01G156500;TraesCS1B01G173600;TraesCS1D01G155000	Balanced	TraesCS1A01G156500;TraesCS1B01G173600;TraesCS1D01G155000	Balanced	TraesCS1A01G156500;TraesCS1B01G173600;TraesCS1D01G155000	Balanced	TraesCS1A01G156500;TraesCS1B01G173600;TraesCS1D01G155000	Balanced	TraesCS1A01G156500;TraesCS1B01G173600;TraesCS1D01G155000	Balanced	TraesCS1A01G156500;TraesCS1B01G173600;TraesCS1D01G155000	Balanced	TraesCS1A01G156500;TraesCS1B01G173600;TraesCS1D01G155000	Balanced
TraesCS1A01G156600;TraesCS1B01G173700;TraesCS1D01G155100	Balanced	TraesCS1A01G156600;TraesCS1B01G173700;TraesCS1D01G155100	Balanced	TraesCS1A01G156600;TraesCS1B01G173700;TraesCS1D01G155100	Balanced	TraesCS1A01G156600;TraesCS1B01G173700;TraesCS1D01G155100	Balanced	TraesCS1A01G156600;TraesCS1B01G173700;TraesCS1D01G155100	Balanced	TraesCS1A01G156600;TraesCS1B01G173700;TraesCS1D01G155100	Balanced	TraesCS1A01G156600;TraesCS1B01G173700;TraesCS1D01G155100	Balanced	TraesCS1A01G156600;TraesCS1B01G173700;TraesCS1D01G155100	Balanced
TraesCS1A01G157500;TraesCS1B01G173900;TraesCS1D01G155200	Balanced	TraesCS1A01G157500;TraesCS1B01G173900;TraesCS1D01G155200	Balanced	TraesCS1A01G157500;TraesCS1B01G173900;TraesCS1D01G155200	Balanced	TraesCS1A01G157500;TraesCS1B01G173900;TraesCS1D01G155200	Balanced	TraesCS1A01G157500;TraesCS1B01G173900;TraesCS1D01G155200	Balanced	TraesCS1A01G157500;TraesCS1B01G173900;TraesCS1D01G155200	Balanced	TraesCS1A01G157500;TraesCS1B01G173900;TraesCS1D01G155200	Balanced	TraesCS1A01G157500;TraesCS1B01G173900;TraesCS1D01G155200	Balanced
TraesCS1A01G157700;TraesCS1B01G174000;TraesCS1D01G155300	Balanced	TraesCS1A01G157700;TraesCS1B01G174000;TraesCS1D01G155300	Balanced	TraesCS1A01G157700;TraesCS1B01G174000;TraesCS1D01G155300	Balanced	TraesCS1A01G157700;TraesCS1B01G174000;TraesCS1D01G155300	Balanced	TraesCS1A01G157700;TraesCS1B01G174000;TraesCS1D01G155300	Balanced	TraesCS1A01G157700;TraesCS1B01G174000;TraesCS1D01G155300	Balanced	TraesCS1A01G157700;TraesCS1B01G174000;TraesCS1D01G155300	Balanced	TraesCS1A01G157700;TraesCS1B01G174000;TraesCS1D01G155300	Balanced
TraesCS1A01G157900;TraesCS1B01G174100;TraesCS1D01G155400	Balanced	TraesCS1A01G157900;TraesCS1B01G174100;TraesCS1D01G155400	Balanced	TraesCS1A01G157900;TraesCS1B01G174100;TraesCS1D01G155400	Balanced	TraesCS1A01G157900;TraesCS1B01G174100;TraesCS1D01G155400	Balanced	TraesCS1A01G157900;TraesCS1B01G174100;TraesCS1D01G155400	Balanced	TraesCS1A01G157900;TraesCS1B01G174100;TraesCS1D01G155400	Balanced	TraesCS1A01G157900;TraesCS1B01G174100;TraesCS1D01G155400	Balanced	TraesCS1A01G157900;TraesCS1B01G174100;TraesCS1D01G155400	Balanced
TraesCS1A01G158300;TraesCS1B01G174300;TraesCS1D01G155600	Balanced	TraesCS1A01G158300;TraesCS1B01G174300;TraesCS1D01G155600	Balanced	TraesCS1A01G158300;TraesCS1B01G174300;TraesCS1D01G155600	Balanced	TraesCS1A01G158300;TraesCS1B01G174300;TraesCS1D01G155600	Balanced	TraesCS1A01G158300;TraesCS1B01G174300;TraesCS1D01G155600	Balanced	TraesCS1A01G158300;TraesCS1B01G174300;TraesCS1D01G155600	Balanced	TraesCS1A01G158300;TraesCS1B01G174300;TraesCS1D01G155600	Balanced	TraesCS1A01G158300;TraesCS1B01G174300;TraesCS1D01G155600	D dominant
TraesCS1A01G158400;TraesCS1B01G174400;TraesCS1D01G155700	Balanced	TraesCS1A01G158400;TraesCS1B01G174400;TraesCS1D01G155700	Balanced	TraesCS1A01G158400;TraesCS1B01G174400;TraesCS1D01G155700	Balanced	TraesCS1A01G158400;TraesCS1B01G174400;TraesCS1D01G155700	Balanced	TraesCS1A01G158400;TraesCS1B01G174400;TraesCS1D01G155700	Balanced	TraesCS1A01G158400;TraesCS1B01G174400;TraesCS1D01G155700	Balanced	TraesCS1A01G158400;TraesCS1B01G174400;TraesCS1D01G155700	Balanced	TraesCS1A01G158400;TraesCS1B01G174400;TraesCS1D01G155700	Balanced
TraesCS1A01G158500;TraesCS1B01G174500;TraesCS1D01G155800	Balanced	TraesCS1A01G158500;TraesCS1B01G174500;TraesCS1D01G155800	Balanced	TraesCS1A01G158500;TraesCS1B01G174500;TraesCS1D01G155800	Balanced	TraesCS1A01G158500;TraesCS1B01G174500;TraesCS1D01G155800	Balanced	TraesCS1A01G158500;TraesCS1B01G174500;TraesCS1D01G155800	Balanced	TraesCS1A01G158500;TraesCS1B01G174500;TraesCS1D01G155800	Balanced	TraesCS1A01G158500;TraesCS1B01G174500;TraesCS1D01G155800	Balanced	TraesCS1A01G158500;TraesCS1B01G174500;TraesCS1D01G155800	Balanced
TraesCS1A01G158600;TraesCS1B01G174600;TraesCS1D01G155900	Balanced	TraesCS1A01G158600;TraesCS1B01G174600;TraesCS1D01G155900	Balanced	TraesCS1A01G158600;TraesCS1B01G174600;TraesCS1D01G155900	Balanced	TraesCS1A01G158600;TraesCS1B01G174600;TraesCS1D01G155900	Balanced	TraesCS1A01G158600;TraesCS1B01G174600;TraesCS1D01G155900	Balanced	TraesCS1A01G158600;TraesCS1B01G174600;TraesCS1D01G155900	Balanced	TraesCS1A01G158600;TraesCS1B01G174600;TraesCS1D01G155900	Balanced	TraesCS1A01G158600;TraesCS1B01G174600;TraesCS1D01G155900	Balanced
TraesCS1A01G158700;TraesCS1B01G174700;TraesCS1D01G156000	Balanced	TraesCS1A01G158700;TraesCS1B01G174700;TraesCS1D01G156000	Balanced	TraesCS1A01G158700;TraesCS1B01G174700;TraesCS1D01G156000	Balanced	TraesCS1A01G158700;TraesCS1B01G174700;TraesCS1D01G156000	Balanced	TraesCS1A01G158700;TraesCS1B01G174700;TraesCS1D01G156000	Balanced	TraesCS1A01G158700;TraesCS1B01G174700;TraesCS1D01G156000	Balanced	TraesCS1A01G158700;TraesCS1B01G174700;TraesCS1D01G156000	Balanced	TraesCS1A01G158700;TraesCS1B01G174700;TraesCS1D01G156000	Balanced
TraesCS1A01G158800;TraesCS1B01G175400;TraesCS1D01G156100	D dominant	TraesCS1A01G158800;TraesCS1B01G175400;TraesCS1D01G156100	Balanced	TraesCS1A01G158800;TraesCS1B01G175400;TraesCS1D01G156100	Balanced	TraesCS1A01G158800;TraesCS1B01G175400;TraesCS1D01G156100	Balanced	TraesCS1A01G158800;TraesCS1B01G175400;TraesCS1D01G156100	D dominant	TraesCS1A01G158800;TraesCS1B01G175400;TraesCS1D01G156100	Balanced	TraesCS1A01G158800;TraesCS1B01G175400;TraesCS1D01G156100	Balanced	TraesCS1A01G158800;TraesCS1B01G175400;TraesCS1D01G156100	Balanced
TraesCS1A01G158900;TraesCS1B01G175000;TraesCS1D01G156200	Balanced	TraesCS1A01G158900;TraesCS1B01G175000;TraesCS1D01G156200	Balanced	TraesCS1A01G158900;TraesCS1B01G175000;TraesCS1D01G156200	Balanced	TraesCS1A01G158900;TraesCS1B01G175000;TraesCS1D01G156200	Balanced	TraesCS1A01G158900;TraesCS1B01G175000;TraesCS1D01G156200	Balanced	TraesCS1A01G158900;TraesCS1B01G175000;TraesCS1D01G156200	Balanced	TraesCS1A01G158900;TraesCS1B01G175000;TraesCS1D01G156200	Balanced	TraesCS1A01G158900;TraesCS1B01G175000;TraesCS1D01G156200	Balanced
TraesCS1A01G159100;TraesCS1B01G174800;TraesCS1D01G156400	Balanced	TraesCS1A01G159100;TraesCS1B01G174800;TraesCS1D01G156400	Balanced	TraesCS1A01G159100;TraesCS1B01G174800;TraesCS1D01G156400	Balanced	TraesCS1A01G159100;TraesCS1B01G174800;TraesCS1D01G156400	Balanced	TraesCS1A01G159100;TraesCS1B01G174800;TraesCS1D01G156400	Balanced	TraesCS1A01G159100;TraesCS1B01G174800;TraesCS1D01G156400	Balanced	TraesCS1A01G159100;TraesCS1B01G174800;TraesCS1D01G156400	Balanced	TraesCS1A01G159100;TraesCS1B01G174800;TraesCS1D01G156400	Balanced
TraesCS1A01G159300;TraesCS1B01G175700;TraesCS1D01G156700	Balanced	TraesCS1A01G159300;TraesCS1B01G175700;TraesCS1D01G156700	Balanced	TraesCS1A01G159300;TraesCS1B01G175700;TraesCS1D01G156700	Balanced	TraesCS1A01G159300;TraesCS1B01G175700;TraesCS1D01G156700	Balanced	TraesCS1A01G159300;TraesCS1B01G175700;TraesCS1D01G156700	Balanced	TraesCS1A01G159300;TraesCS1B01G175700;TraesCS1D01G156700	Balanced	TraesCS1A01G159300;TraesCS1B01G175700;TraesCS1D01G156700	Balanced	TraesCS1A01G159300;TraesCS1B01G175700;TraesCS1D01G156700	Balanced
TraesCS1A01G159400;TraesCS1B01G175800;TraesCS1D01G156800	Balanced	TraesCS1A01G159400;TraesCS1B01G175800;TraesCS1D01G156800	Balanced	TraesCS1A01G159400;TraesCS1B01G175800;TraesCS1D01G156800	Balanced	TraesCS1A01G159400;TraesCS1B01G175800;TraesCS1D01G156800	Balanced	TraesCS1A01G159400;TraesCS1B01G175800;TraesCS1D01G156800	Balanced	TraesCS1A01G159400;TraesCS1B01G175800;TraesCS1D01G156800	Balanced	TraesCS1A01G159400;TraesCS1B01G175800;TraesCS1D01G156800	Balanced	TraesCS1A01G159400;TraesCS1B01G175800;TraesCS1D01G156800	Balanced
TraesCS1A01G159700;TraesCS1B01G176700;TraesCS1D01G157100	A suppressed	TraesCS1A01G159700;TraesCS1B01G176700;TraesCS1D01G157100	A suppressed	TraesCS1A01G159700;TraesCS1B01G176700;TraesCS1D01G157100	A suppressed	TraesCS1A01G159700;TraesCS1B01G176700;TraesCS1D01G157100	A suppressed	TraesCS1A01G159700;TraesCS1B01G176700;TraesCS1D01G157100	Balanced	TraesCS1A01G159700;TraesCS1B01G176700;TraesCS1D01G157100	Balanced	TraesCS1A01G159700;TraesCS1B01G176700;TraesCS1D01G157100	Balanced	TraesCS1A01G159700;TraesCS1B01G176700;TraesCS1D01G157100	A suppressed
TraesCS1A01G160200;TraesCS1B01G176400;TraesCS1D01G157400	Balanced	TraesCS1A01G160200;TraesCS1B01G176400;TraesCS1D01G157400	Balanced	TraesCS1A01G160200;TraesCS1B01G176400;TraesCS1D01G157400	Balanced	TraesCS1A01G160200;TraesCS1B01G176400;TraesCS1D01G157400	Balanced	TraesCS1A01G160200;TraesCS1B01G176400;TraesCS1D01G157400	Balanced	TraesCS1A01G160200;TraesCS1B01G176400;TraesCS1D01G157400	Balanced	TraesCS1A01G160200;TraesCS1B01G176400;TraesCS1D01G157400	Balanced	TraesCS1A01G160200;TraesCS1B01G176400;TraesCS1D01G157400	A dominant
TraesCS1A01G160500;TraesCS1B01G176100;TraesCS1D01G157600	Balanced	TraesCS1A01G160500;TraesCS1B01G176100;TraesCS1D01G157600	Balanced	TraesCS1A01G160500;TraesCS1B01G176100;TraesCS1D01G157600	Balanced	TraesCS1A01G160500;TraesCS1B01G176100;TraesCS1D01G157600	Balanced	TraesCS1A01G160500;TraesCS1B01G176100;TraesCS1D01G157600	Balanced	TraesCS1A01G160500;TraesCS1B01G176100;TraesCS1D01G157600	Balanced	TraesCS1A01G160500;TraesCS1B01G176100;TraesCS1D01G157600	Balanced	TraesCS1A01G160500;TraesCS1B01G176100;TraesCS1D01G157600	Balanced
TraesCS1A01G160600;TraesCS1B01G177300;TraesCS1D01G157800	Balanced	TraesCS1A01G160600;TraesCS1B01G177300;TraesCS1D01G157800	Balanced	TraesCS1A01G160600;TraesCS1B01G177300;TraesCS1D01G157800	Balanced	TraesCS1A01G160600;TraesCS1B01G177300;TraesCS1D01G157800	Balanced	TraesCS1A01G160600;TraesCS1B01G177300;TraesCS1D01G157800	Balanced	TraesCS1A01G160600;TraesCS1B01G177300;TraesCS1D01G157800	Balanced	TraesCS1A01G160600;TraesCS1B01G177300;TraesCS1D01G157800	Balanced	TraesCS1A01G160600;TraesCS1B01G177300;TraesCS1D01G157800	Balanced
TraesCS1A01G160700;TraesCS1B01G177400;TraesCS1D01G157900	Balanced	TraesCS1A01G160700;TraesCS1B01G177400;TraesCS1D01G157900	Balanced	TraesCS1A01G160700;TraesCS1B01G177400;TraesCS1D01G157900	Balanced	TraesCS1A01G160700;TraesCS1B01G177400;TraesCS1D01G157900	Balanced	TraesCS1A01G160700;TraesCS1B01G177400;TraesCS1D01G157900	Balanced	TraesCS1A01G160700;TraesCS1B01G177400;TraesCS1D01G157900	Balanced	TraesCS1A01G160700;TraesCS1B01G177400;TraesCS1D01G157900	B suppressed	TraesCS1A01G160700;TraesCS1B01G177400;TraesCS1D01G157900	Balanced
TraesCS1A01G160900;TraesCS1B01G177600;TraesCS1D01G158000	Balanced	TraesCS1A01G160900;TraesCS1B01G177600;TraesCS1D01G158000	Balanced	TraesCS1A01G160900;TraesCS1B01G177600;TraesCS1D01G158000	Balanced	TraesCS1A01G160900;TraesCS1B01G177600;TraesCS1D01G158000	Balanced	TraesCS1A01G160900;TraesCS1B01G177600;TraesCS1D01G158000	Balanced	TraesCS1A01G160900;TraesCS1B01G177600;TraesCS1D01G158000	Balanced	TraesCS1A01G160900;TraesCS1B01G177600;TraesCS1D01G158000	Balanced	TraesCS1A01G160900;TraesCS1B01G177600;TraesCS1D01G158000	Balanced
TraesCS1A01G161200;TraesCS1B01G177700;TraesCS1D01G158200	Balanced	TraesCS1A01G161200;TraesCS1B01G177700;TraesCS1D01G158200	Balanced	TraesCS1A01G161200;TraesCS1B01G177700;TraesCS1D01G158200	Balanced	TraesCS1A01G161200;TraesCS1B01G177700;TraesCS1D01G158200	Balanced	TraesCS1A01G161200;TraesCS1B01G177700;TraesCS1D01G158200	Balanced	TraesCS1A01G161200;TraesCS1B01G177700;TraesCS1D01G158200	Balanced	TraesCS1A01G161200;TraesCS1B01G177700;TraesCS1D01G158200	B suppressed	TraesCS1A01G161200;TraesCS1B01G177700;TraesCS1D01G158200	Balanced
TraesCS1A01G161300;TraesCS1B01G177800;TraesCS1D01G158300	Balanced	TraesCS1A01G161300;TraesCS1B01G177800;TraesCS1D01G158300	Balanced	TraesCS1A01G161300;TraesCS1B01G177800;TraesCS1D01G158300	Balanced	TraesCS1A01G161300;TraesCS1B01G177800;TraesCS1D01G158300	Balanced	TraesCS1A01G161300;TraesCS1B01G177800;TraesCS1D01G158300	Balanced	TraesCS1A01G161300;TraesCS1B01G177800;TraesCS1D01G158300	Balanced	TraesCS1A01G161300;TraesCS1B01G177800;TraesCS1D01G158300	Balanced	TraesCS1A01G161300;TraesCS1B01G177800;TraesCS1D01G158300	Balanced
TraesCS1A01G162200;TraesCS1B01G178800;TraesCS1D01G159000	Balanced	TraesCS1A01G162200;TraesCS1B01G178800;TraesCS1D01G159000	Balanced	TraesCS1A01G162200;TraesCS1B01G178800;TraesCS1D01G159000	Balanced	TraesCS1A01G162200;TraesCS1B01G178800;TraesCS1D01G159000	Balanced	TraesCS1A01G162200;TraesCS1B01G178800;TraesCS1D01G159000	Balanced	TraesCS1A01G162200;TraesCS1B01G178800;TraesCS1D01G159000	Balanced	TraesCS1A01G162200;TraesCS1B01G178800;TraesCS1D01G159000	Balanced	TraesCS1A01G162200;TraesCS1B01G178800;TraesCS1D01G159000	Balanced
TraesCS1A01G162300;TraesCS1B01G178900;TraesCS1D01G159100	B suppressed	TraesCS1A01G162300;TraesCS1B01G178900;TraesCS1D01G159100	B suppressed	TraesCS1A01G162300;TraesCS1B01G178900;TraesCS1D01G159100	B suppressed	TraesCS1A01G162300;TraesCS1B01G178900;TraesCS1D01G159100	Balanced	TraesCS1A01G162300;TraesCS1B01G178900;TraesCS1D01G159100	Balanced	TraesCS1A01G162300;TraesCS1B01G178900;TraesCS1D01G159100	Balanced	TraesCS1A01G162300;TraesCS1B01G178900;TraesCS1D01G159100	Balanced	TraesCS1A01G162300;TraesCS1B01G178900;TraesCS1D01G159100	B suppressed
TraesCS1A01G162400;TraesCS1B01G179000;TraesCS1D01G159200	Balanced	TraesCS1A01G162400;TraesCS1B01G179000;TraesCS1D01G159200	Balanced	TraesCS1A01G162400;TraesCS1B01G179000;TraesCS1D01G159200	Balanced	TraesCS1A01G162400;TraesCS1B01G179000;TraesCS1D01G159200	Balanced	TraesCS1A01G162400;TraesCS1B01G179000;TraesCS1D01G159200	Balanced	TraesCS1A01G162400;TraesCS1B01G179000;TraesCS1D01G159200	Balanced	TraesCS1A01G162400;TraesCS1B01G179000;TraesCS1D01G159200	Balanced	TraesCS1A01G162400;TraesCS1B01G179000;TraesCS1D01G159200	Balanced
TraesCS1A01G162500;TraesCS1B01G179800;TraesCS1D01G159900	D dominant	TraesCS1A01G162500;TraesCS1B01G179800;TraesCS1D01G159900	Balanced	TraesCS1A01G162500;TraesCS1B01G179800;TraesCS1D01G159900	Balanced	TraesCS1A01G162500;TraesCS1B01G179800;TraesCS1D01G159900	Balanced	TraesCS1A01G162500;TraesCS1B01G179800;TraesCS1D01G159900	Balanced	TraesCS1A01G162500;TraesCS1B01G179800;TraesCS1D01G159900	Balanced	TraesCS1A01G162500;TraesCS1B01G179800;TraesCS1D01G159900	Balanced	TraesCS1A01G162500;TraesCS1B01G179800;TraesCS1D01G159900	Balanced
TraesCS1A01G162800;TraesCS1B01G179500;TraesCS1D01G159600	Balanced	TraesCS1A01G162800;TraesCS1B01G179500;TraesCS1D01G159600	Balanced	TraesCS1A01G162800;TraesCS1B01G179500;TraesCS1D01G159600	Balanced	TraesCS1A01G162800;TraesCS1B01G179500;TraesCS1D01G159600	Balanced	TraesCS1A01G162800;TraesCS1B01G179500;TraesCS1D01G159600	Balanced	TraesCS1A01G162800;TraesCS1B01G179500;TraesCS1D01G159600	Balanced	TraesCS1A01G162800;TraesCS1B01G179500;TraesCS1D01G159600	Balanced	TraesCS1A01G162800;TraesCS1B01G179500;TraesCS1D01G159600	Balanced
TraesCS1A01G163200;TraesCS1B01G179100;TraesCS1D01G159300	Balanced	TraesCS1A01G163200;TraesCS1B01G179100;TraesCS1D01G159300	Balanced	TraesCS1A01G163200;TraesCS1B01G179100;TraesCS1D01G159300	Balanced	TraesCS1A01G163200;TraesCS1B01G179100;TraesCS1D01G159300	Balanced	TraesCS1A01G163200;TraesCS1B01G179100;TraesCS1D01G159300	Balanced	TraesCS1A01G163200;TraesCS1B01G179100;TraesCS1D01G159300	Balanced	TraesCS1A01G163200;TraesCS1B01G179100;TraesCS1D01G159300	Balanced	TraesCS1A01G163200;TraesCS1B01G179100;TraesCS1D01G159300	Balanced
TraesCS1A01G163400;TraesCS1B01G179900;TraesCS1D01G160000	Balanced	TraesCS1A01G163400;TraesCS1B01G179900;TraesCS1D01G160000	Balanced	TraesCS1A01G163400;TraesCS1B01G179900;TraesCS1D01G160000	Balanced	TraesCS1A01G163400;TraesCS1B01G179900;TraesCS1D01G160000	Balanced	TraesCS1A01G163400;TraesCS1B01G179900;TraesCS1D01G160000	Balanced	TraesCS1A01G163400;TraesCS1B01G179900;TraesCS1D01G160000	Balanced	TraesCS1A01G163400;TraesCS1B01G179900;TraesCS1D01G160000	Balanced	TraesCS1A01G163400;TraesCS1B01G179900;TraesCS1D01G160000	Balanced
TraesCS1A01G163700;TraesCS1B01G180400;TraesCS1D01G160500	Balanced	TraesCS1A01G163700;TraesCS1B01G180400;TraesCS1D01G160500	Balanced	TraesCS1A01G163700;TraesCS1B01G180400;TraesCS1D01G160500	Balanced	TraesCS1A01G163700;TraesCS1B01G180400;TraesCS1D01G160500	Balanced	TraesCS1A01G163700;TraesCS1B01G180400;TraesCS1D01G160500	Balanced	TraesCS1A01G163700;TraesCS1B01G180400;TraesCS1D01G160500	Balanced	TraesCS1A01G163700;TraesCS1B01G180400;TraesCS1D01G160500	Balanced	TraesCS1A01G163700;TraesCS1B01G180400;TraesCS1D01G160500	D suppressed
TraesCS1A01G163900;TraesCS1B01G180700;TraesCS1D01G160800	Balanced	TraesCS1A01G163900;TraesCS1B01G180700;TraesCS1D01G160800	Balanced	TraesCS1A01G163900;TraesCS1B01G180700;TraesCS1D01G160800	Balanced	TraesCS1A01G163900;TraesCS1B01G180700;TraesCS1D01G160800	Balanced	TraesCS1A01G163900;TraesCS1B01G180700;TraesCS1D01G160800	Balanced	TraesCS1A01G163900;TraesCS1B01G180700;TraesCS1D01G160800	Balanced	TraesCS1A01G163900;TraesCS1B01G180700;TraesCS1D01G160800	Balanced	TraesCS1A01G163900;TraesCS1B01G180700;TraesCS1D01G160800	Balanced
TraesCS1A01G164200;TraesCS1B01G181000;TraesCS1D01G161200	Balanced	TraesCS1A01G164200;TraesCS1B01G181000;TraesCS1D01G161200	Balanced	TraesCS1A01G164200;TraesCS1B01G181000;TraesCS1D01G161200	Balanced	TraesCS1A01G164200;TraesCS1B01G181000;TraesCS1D01G161200	A dominant	TraesCS1A01G164200;TraesCS1B01G181000;TraesCS1D01G161200	Balanced	TraesCS1A01G164200;TraesCS1B01G181000;TraesCS1D01G161200	Balanced	TraesCS1A01G164200;TraesCS1B01G181000;TraesCS1D01G161200	Balanced	TraesCS1A01G164200;TraesCS1B01G181000;TraesCS1D01G161200	Balanced
TraesCS1A01G164300;TraesCS1B01G181100;TraesCS1D01G161300	Balanced	TraesCS1A01G164300;TraesCS1B01G181100;TraesCS1D01G161300	Balanced	TraesCS1A01G164300;TraesCS1B01G181100;TraesCS1D01G161300	Balanced	TraesCS1A01G164300;TraesCS1B01G181100;TraesCS1D01G161300	Balanced	TraesCS1A01G164300;TraesCS1B01G181100;TraesCS1D01G161300	Balanced	TraesCS1A01G164300;TraesCS1B01G181100;TraesCS1D01G161300	Balanced	TraesCS1A01G164300;TraesCS1B01G181100;TraesCS1D01G161300	Balanced	TraesCS1A01G164300;TraesCS1B01G181100;TraesCS1D01G161300	Balanced
TraesCS1A01G164700;TraesCS1B01G181600;TraesCS1D01G161800	Balanced	TraesCS1A01G164700;TraesCS1B01G181600;TraesCS1D01G161800	Balanced	TraesCS1A01G164700;TraesCS1B01G181600;TraesCS1D01G161800	Balanced	TraesCS1A01G164700;TraesCS1B01G181600;TraesCS1D01G161800	Balanced	TraesCS1A01G164700;TraesCS1B01G181600;TraesCS1D01G161800	Balanced	TraesCS1A01G164700;TraesCS1B01G181600;TraesCS1D01G161800	Balanced	TraesCS1A01G164700;TraesCS1B01G181600;TraesCS1D01G161800	Balanced	TraesCS1A01G164700;TraesCS1B01G181600;TraesCS1D01G161800	Balanced
TraesCS1A01G164900;TraesCS1B01G182000;TraesCS1D01G162000	Balanced	TraesCS1A01G164900;TraesCS1B01G182000;TraesCS1D01G162000	Balanced	TraesCS1A01G164900;TraesCS1B01G182000;TraesCS1D01G162000	Balanced	TraesCS1A01G164900;TraesCS1B01G182000;TraesCS1D01G162000	Balanced	TraesCS1A01G164900;TraesCS1B01G182000;TraesCS1D01G162000	Balanced	TraesCS1A01G164900;TraesCS1B01G182000;TraesCS1D01G162000	Balanced	TraesCS1A01G164900;TraesCS1B01G182000;TraesCS1D01G162000	Balanced	TraesCS1A01G164900;TraesCS1B01G182000;TraesCS1D01G162000	Balanced
TraesCS1A01G165300;TraesCS1B01G182100;TraesCS1D01G175300	Balanced	TraesCS1A01G165300;TraesCS1B01G182100;TraesCS1D01G175300	Balanced	TraesCS1A01G165300;TraesCS1B01G182100;TraesCS1D01G175300	Balanced	TraesCS1A01G165300;TraesCS1B01G182100;TraesCS1D01G175300	Balanced	TraesCS1A01G165300;TraesCS1B01G182100;TraesCS1D01G175300	Balanced	TraesCS1A01G165300;TraesCS1B01G182100;TraesCS1D01G175300	Balanced	TraesCS1A01G165300;TraesCS1B01G182100;TraesCS1D01G175300	Balanced	TraesCS1A01G165300;TraesCS1B01G182100;TraesCS1D01G175300	Balanced
TraesCS1A01G165400;TraesCS1B01G182200;TraesCS1D01G175200	A dominant	TraesCS1A01G165400;TraesCS1B01G182200;TraesCS1D01G175200	A dominant	TraesCS1A01G165400;TraesCS1B01G182200;TraesCS1D01G175200	A dominant	TraesCS1A01G165400;TraesCS1B01G182200;TraesCS1D01G175200	Balanced	TraesCS1A01G165400;TraesCS1B01G182200;TraesCS1D01G175200	Balanced	TraesCS1A01G165400;TraesCS1B01G182200;TraesCS1D01G175200	Balanced	TraesCS1A01G165400;TraesCS1B01G182200;TraesCS1D01G175200	Balanced	TraesCS1A01G165400;TraesCS1B01G182200;TraesCS1D01G175200	Balanced
TraesCS1A01G165600;TraesCS1B01G182300;TraesCS1D01G175100	Balanced	TraesCS1A01G165600;TraesCS1B01G182300;TraesCS1D01G175100	Balanced	TraesCS1A01G165600;TraesCS1B01G182300;TraesCS1D01G175100	Balanced	TraesCS1A01G165600;TraesCS1B01G182300;TraesCS1D01G175100	Balanced	TraesCS1A01G165600;TraesCS1B01G182300;TraesCS1D01G175100	Balanced	TraesCS1A01G165600;TraesCS1B01G182300;TraesCS1D01G175100	Balanced	TraesCS1A01G165600;TraesCS1B01G182300;TraesCS1D01G175100	Balanced	TraesCS1A01G165600;TraesCS1B01G182300;TraesCS1D01G175100	Balanced
TraesCS1A01G165700;TraesCS1B01G182400;TraesCS1D01G175000	Balanced	TraesCS1A01G165700;TraesCS1B01G182400;TraesCS1D01G175000	Balanced	TraesCS1A01G165700;TraesCS1B01G182400;TraesCS1D01G175000	Balanced	TraesCS1A01G165700;TraesCS1B01G182400;TraesCS1D01G175000	Balanced	TraesCS1A01G165700;TraesCS1B01G182400;TraesCS1D01G175000	Balanced	TraesCS1A01G165700;TraesCS1B01G182400;TraesCS1D01G175000	Balanced	TraesCS1A01G165700;TraesCS1B01G182400;TraesCS1D01G175000	Balanced	TraesCS1A01G165700;TraesCS1B01G182400;TraesCS1D01G175000	Balanced
TraesCS1A01G165800;TraesCS1B01G182500;TraesCS1D01G174900	Balanced	TraesCS1A01G165800;TraesCS1B01G182500;TraesCS1D01G174900	Balanced	TraesCS1A01G165800;TraesCS1B01G182500;TraesCS1D01G174900	Balanced	TraesCS1A01G165800;TraesCS1B01G182500;TraesCS1D01G174900	Balanced	TraesCS1A01G165800;TraesCS1B01G182500;TraesCS1D01G174900	Balanced	TraesCS1A01G165800;TraesCS1B01G182500;TraesCS1D01G174900	Balanced	TraesCS1A01G165800;TraesCS1B01G182500;TraesCS1D01G174900	Balanced	TraesCS1A01G165800;TraesCS1B01G182500;TraesCS1D01G174900	Balanced
TraesCS1A01G165900;TraesCS1B01G182600;TraesCS1D01G174800	Balanced	TraesCS1A01G165900;TraesCS1B01G182600;TraesCS1D01G174800	Balanced	TraesCS1A01G165900;TraesCS1B01G182600;TraesCS1D01G174800	Balanced	TraesCS1A01G165900;TraesCS1B01G182600;TraesCS1D01G174800	Balanced	TraesCS1A01G165900;TraesCS1B01G182600;TraesCS1D01G174800	Balanced	TraesCS1A01G165900;TraesCS1B01G182600;TraesCS1D01G174800	Balanced	TraesCS1A01G165900;TraesCS1B01G182600;TraesCS1D01G174800	Balanced	TraesCS1A01G165900;TraesCS1B01G182600;TraesCS1D01G174800	Balanced
TraesCS1A01G166000;TraesCS1B01G182700;TraesCS1D01G174700	A suppressed	TraesCS1A01G166000;TraesCS1B01G182700;TraesCS1D01G174700	A suppressed	TraesCS1A01G166000;TraesCS1B01G182700;TraesCS1D01G174700	A suppressed	TraesCS1A01G166000;TraesCS1B01G182700;TraesCS1D01G174700	Balanced	TraesCS1A01G166000;TraesCS1B01G182700;TraesCS1D01G174700	A dominant	TraesCS1A01G166000;TraesCS1B01G182700;TraesCS1D01G174700	Balanced	TraesCS1A01G166000;TraesCS1B01G182700;TraesCS1D01G174700	Balanced	TraesCS1A01G166000;TraesCS1B01G182700;TraesCS1D01G174700	A suppressed
TraesCS1A01G166600;TraesCS1B01G183100;TraesCS1D01G174100	Balanced	TraesCS1A01G166600;TraesCS1B01G183100;TraesCS1D01G174100	Balanced	TraesCS1A01G166600;TraesCS1B01G183100;TraesCS1D01G174100	Balanced	TraesCS1A01G166600;TraesCS1B01G183100;TraesCS1D01G174100	Balanced	TraesCS1A01G166600;TraesCS1B01G183100;TraesCS1D01G174100	Balanced	TraesCS1A01G166600;TraesCS1B01G183100;TraesCS1D01G174100	Balanced	TraesCS1A01G166600;TraesCS1B01G183100;TraesCS1D01G174100	Balanced	TraesCS1A01G166600;TraesCS1B01G183100;TraesCS1D01G174100	Balanced
TraesCS1A01G166700;TraesCS3B01G278700;TraesCS1D01G070200	D dominant	TraesCS1A01G166700;TraesCS3B01G278700;TraesCS1D01G070200	D dominant	TraesCS1A01G166700;TraesCS3B01G278700;TraesCS1D01G070200	A suppressed	TraesCS1A01G166700;TraesCS3B01G278700;TraesCS1D01G070200	A suppressed	TraesCS1A01G166700;TraesCS3B01G278700;TraesCS1D01G070200	B suppressed	TraesCS1A01G166700;TraesCS3B01G278700;TraesCS1D01G070200	Balanced	TraesCS1A01G166700;TraesCS3B01G278700;TraesCS1D01G070200	Balanced	TraesCS1A01G166700;TraesCS3B01G278700;TraesCS1D01G070200	D dominant
TraesCS1A01G166900;TraesCS1B01G183200;TraesCS1D01G174000	Balanced	TraesCS1A01G166900;TraesCS1B01G183200;TraesCS1D01G174000	Balanced	TraesCS1A01G166900;TraesCS1B01G183200;TraesCS1D01G174000	Balanced	TraesCS1A01G166900;TraesCS1B01G183200;TraesCS1D01G174000	Balanced	TraesCS1A01G166900;TraesCS1B01G183200;TraesCS1D01G174000	Balanced	TraesCS1A01G166900;TraesCS1B01G183200;TraesCS1D01G174000	Balanced	TraesCS1A01G166900;TraesCS1B01G183200;TraesCS1D01G174000	Balanced	TraesCS1A01G166900;TraesCS1B01G183200;TraesCS1D01G174000	Balanced
TraesCS1A01G167100;TraesCS1B01G183500;TraesCS1D01G173800	Balanced	TraesCS1A01G167100;TraesCS1B01G183500;TraesCS1D01G173800	D dominant	TraesCS1A01G167100;TraesCS1B01G183500;TraesCS1D01G173800	Balanced	TraesCS1A01G167100;TraesCS1B01G183500;TraesCS1D01G173800	Balanced	TraesCS1A01G167100;TraesCS1B01G183500;TraesCS1D01G173800	Balanced	TraesCS1A01G167100;TraesCS1B01G183500;TraesCS1D01G173800	Balanced	TraesCS1A01G167100;TraesCS1B01G183500;TraesCS1D01G173800	Balanced	TraesCS1A01G167100;TraesCS1B01G183500;TraesCS1D01G173800	Balanced
TraesCS1A01G167200;TraesCS1B01G183600;TraesCS1D01G173700	Balanced	TraesCS1A01G167200;TraesCS1B01G183600;TraesCS1D01G173700	Balanced	TraesCS1A01G167200;TraesCS1B01G183600;TraesCS1D01G173700	Balanced	TraesCS1A01G167200;TraesCS1B01G183600;TraesCS1D01G173700	Balanced	TraesCS1A01G167200;TraesCS1B01G183600;TraesCS1D01G173700	Balanced	TraesCS1A01G167200;TraesCS1B01G183600;TraesCS1D01G173700	Balanced	TraesCS1A01G167200;TraesCS1B01G183600;TraesCS1D01G173700	Balanced	TraesCS1A01G167200;TraesCS1B01G183600;TraesCS1D01G173700	Balanced
TraesCS1A01G167300;TraesCS1B01G183700;TraesCS1D01G173600	Balanced	TraesCS1A01G167300;TraesCS1B01G183700;TraesCS1D01G173600	Balanced	TraesCS1A01G167300;TraesCS1B01G183700;TraesCS1D01G173600	Balanced	TraesCS1A01G167300;TraesCS1B01G183700;TraesCS1D01G173600	Balanced	TraesCS1A01G167300;TraesCS1B01G183700;TraesCS1D01G173600	Balanced	TraesCS1A01G167300;TraesCS1B01G183700;TraesCS1D01G173600	Balanced	TraesCS1A01G167300;TraesCS1B01G183700;TraesCS1D01G173600	Balanced	TraesCS1A01G167300;TraesCS1B01G183700;TraesCS1D01G173600	Balanced
TraesCS1A01G167400;TraesCS1B01G183800;TraesCS1D01G173500	Balanced	TraesCS1A01G167400;TraesCS1B01G183800;TraesCS1D01G173500	Balanced	TraesCS1A01G167400;TraesCS1B01G183800;TraesCS1D01G173500	Balanced	TraesCS1A01G167400;TraesCS1B01G183800;TraesCS1D01G173500	Balanced	TraesCS1A01G167400;TraesCS1B01G183800;TraesCS1D01G173500	Balanced	TraesCS1A01G167400;TraesCS1B01G183800;TraesCS1D01G173500	Balanced	TraesCS1A01G167400;TraesCS1B01G183800;TraesCS1D01G173500	Balanced	TraesCS1A01G167400;TraesCS1B01G183800;TraesCS1D01G173500	Balanced
TraesCS1A01G167600;TraesCS1B01G184000;TraesCS1D01G173300	Balanced	TraesCS1A01G167600;TraesCS1B01G184000;TraesCS1D01G173300	Balanced	TraesCS1A01G167600;TraesCS1B01G184000;TraesCS1D01G173300	Balanced	TraesCS1A01G167600;TraesCS1B01G184000;TraesCS1D01G173300	Balanced	TraesCS1A01G167600;TraesCS1B01G184000;TraesCS1D01G173300	Balanced	TraesCS1A01G167600;TraesCS1B01G184000;TraesCS1D01G173300	Balanced	TraesCS1A01G167600;TraesCS1B01G184000;TraesCS1D01G173300	Balanced	TraesCS1A01G167600;TraesCS1B01G184000;TraesCS1D01G173300	Balanced
TraesCS1A01G167800;TraesCS1B01G184200;TraesCS1D01G173100	Balanced	TraesCS1A01G167800;TraesCS1B01G184200;TraesCS1D01G173100	Balanced	TraesCS1A01G167800;TraesCS1B01G184200;TraesCS1D01G173100	Balanced	TraesCS1A01G167800;TraesCS1B01G184200;TraesCS1D01G173100	Balanced	TraesCS1A01G167800;TraesCS1B01G184200;TraesCS1D01G173100	Balanced	TraesCS1A01G167800;TraesCS1B01G184200;TraesCS1D01G173100	Balanced	TraesCS1A01G167800;TraesCS1B01G184200;TraesCS1D01G173100	Balanced	TraesCS1A01G167800;TraesCS1B01G184200;TraesCS1D01G173100	D dominant
TraesCS1A01G167900;TraesCS1B01G184300;TraesCS1D01G173000	Balanced	TraesCS1A01G167900;TraesCS1B01G184300;TraesCS1D01G173000	Balanced	TraesCS1A01G167900;TraesCS1B01G184300;TraesCS1D01G173000	Balanced	TraesCS1A01G167900;TraesCS1B01G184300;TraesCS1D01G173000	Balanced	TraesCS1A01G167900;TraesCS1B01G184300;TraesCS1D01G173000	Balanced	TraesCS1A01G167900;TraesCS1B01G184300;TraesCS1D01G173000	Balanced	TraesCS1A01G167900;TraesCS1B01G184300;TraesCS1D01G173000	Balanced	TraesCS1A01G167900;TraesCS1B01G184300;TraesCS1D01G173000	A suppressed
TraesCS1A01G168100;TraesCS1B01G184500;TraesCS1D01G172800	Balanced	TraesCS1A01G168100;TraesCS1B01G184500;TraesCS1D01G172800	Balanced	TraesCS1A01G168100;TraesCS1B01G184500;TraesCS1D01G172800	Balanced	TraesCS1A01G168100;TraesCS1B01G184500;TraesCS1D01G172800	Balanced	TraesCS1A01G168100;TraesCS1B01G184500;TraesCS1D01G172800	Balanced	TraesCS1A01G168100;TraesCS1B01G184500;TraesCS1D01G172800	Balanced	TraesCS1A01G168100;TraesCS1B01G184500;TraesCS1D01G172800	Balanced	TraesCS1A01G168100;TraesCS1B01G184500;TraesCS1D01G172800	Balanced
TraesCS1A01G168400;TraesCS1B01G188500;TraesCS1D01G166400	Balanced	TraesCS1A01G168400;TraesCS1B01G188500;TraesCS1D01G166400	Balanced	TraesCS1A01G168400;TraesCS1B01G188500;TraesCS1D01G166400	Balanced	TraesCS1A01G168400;TraesCS1B01G188500;TraesCS1D01G166400	Balanced	TraesCS1A01G168400;TraesCS1B01G188500;TraesCS1D01G166400	Balanced	TraesCS1A01G168400;TraesCS1B01G188500;TraesCS1D01G166400	Balanced	TraesCS1A01G168400;TraesCS1B01G188500;TraesCS1D01G166400	Balanced	TraesCS1A01G168400;TraesCS1B01G188500;TraesCS1D01G166400	Balanced
TraesCS1A01G168600;TraesCS1B01G188300;TraesCS1D01G166600	Balanced	TraesCS1A01G168600;TraesCS1B01G188300;TraesCS1D01G166600	Balanced	TraesCS1A01G168600;TraesCS1B01G188300;TraesCS1D01G166600	Balanced	TraesCS1A01G168600;TraesCS1B01G188300;TraesCS1D01G166600	Balanced	TraesCS1A01G168600;TraesCS1B01G188300;TraesCS1D01G166600	Balanced	TraesCS1A01G168600;TraesCS1B01G188300;TraesCS1D01G166600	Balanced	TraesCS1A01G168600;TraesCS1B01G188300;TraesCS1D01G166600	Balanced	TraesCS1A01G168600;TraesCS1B01G188300;TraesCS1D01G166600	Balanced
TraesCS1A01G168700;TraesCS1B01G188200;TraesCS1D01G166700	Balanced	TraesCS1A01G168700;TraesCS1B01G188200;TraesCS1D01G166700	Balanced	TraesCS1A01G168700;TraesCS1B01G188200;TraesCS1D01G166700	Balanced	TraesCS1A01G168700;TraesCS1B01G188200;TraesCS1D01G166700	Balanced	TraesCS1A01G168700;TraesCS1B01G188200;TraesCS1D01G166700	Balanced	TraesCS1A01G168700;TraesCS1B01G188200;TraesCS1D01G166700	Balanced	TraesCS1A01G168700;TraesCS1B01G188200;TraesCS1D01G166700	Balanced	TraesCS1A01G168700;TraesCS1B01G188200;TraesCS1D01G166700	Balanced
TraesCS1A01G168800;TraesCS1B01G188100;TraesCS1D01G166800	Balanced	TraesCS1A01G168800;TraesCS1B01G188100;TraesCS1D01G166800	Balanced	TraesCS1A01G168800;TraesCS1B01G188100;TraesCS1D01G166800	Balanced	TraesCS1A01G168800;TraesCS1B01G188100;TraesCS1D01G166800	Balanced	TraesCS1A01G168800;TraesCS1B01G188100;TraesCS1D01G166800	Balanced	TraesCS1A01G168800;TraesCS1B01G188100;TraesCS1D01G166800	Balanced	TraesCS1A01G168800;TraesCS1B01G188100;TraesCS1D01G166800	Balanced	TraesCS1A01G168800;TraesCS1B01G188100;TraesCS1D01G166800	D dominant
TraesCS1A01G168900;TraesCS1B01G188000;TraesCS1D01G166900	Balanced	TraesCS1A01G168900;TraesCS1B01G188000;TraesCS1D01G166900	Balanced	TraesCS1A01G168900;TraesCS1B01G188000;TraesCS1D01G166900	Balanced	TraesCS1A01G168900;TraesCS1B01G188000;TraesCS1D01G166900	Balanced	TraesCS1A01G168900;TraesCS1B01G188000;TraesCS1D01G166900	A suppressed	TraesCS1A01G168900;TraesCS1B01G188000;TraesCS1D01G166900	Balanced	TraesCS1A01G168900;TraesCS1B01G188000;TraesCS1D01G166900	Balanced	TraesCS1A01G168900;TraesCS1B01G188000;TraesCS1D01G166900	Balanced
TraesCS1A01G169000;TraesCS1B01G187900;TraesCS1D01G167000	Balanced	TraesCS1A01G169000;TraesCS1B01G187900;TraesCS1D01G167000	Balanced	TraesCS1A01G169000;TraesCS1B01G187900;TraesCS1D01G167000	Balanced	TraesCS1A01G169000;TraesCS1B01G187900;TraesCS1D01G167000	Balanced	TraesCS1A01G169000;TraesCS1B01G187900;TraesCS1D01G167000	Balanced	TraesCS1A01G169000;TraesCS1B01G187900;TraesCS1D01G167000	Balanced	TraesCS1A01G169000;TraesCS1B01G187900;TraesCS1D01G167000	Balanced	TraesCS1A01G169000;TraesCS1B01G187900;TraesCS1D01G167000	Balanced
TraesCS1A01G169100;TraesCS1B01G187800;TraesCS1D01G167100	Balanced	TraesCS1A01G169100;TraesCS1B01G187800;TraesCS1D01G167100	Balanced	TraesCS1A01G169100;TraesCS1B01G187800;TraesCS1D01G167100	Balanced	TraesCS1A01G169100;TraesCS1B01G187800;TraesCS1D01G167100	Balanced	TraesCS1A01G169100;TraesCS1B01G187800;TraesCS1D01G167100	Balanced	TraesCS1A01G169100;TraesCS1B01G187800;TraesCS1D01G167100	Balanced	TraesCS1A01G169100;TraesCS1B01G187800;TraesCS1D01G167100	Balanced	TraesCS1A01G169100;TraesCS1B01G187800;TraesCS1D01G167100	Balanced
[truncated: 12,079 more rows]

## Sheet: S3
Table S3. New genic regions corresponding to chromatin states 1–4 with transcriptional activity as determined by RNA-seq (predicted active genic regions)
coordinate				coding potential		expression
[truncated: 8,988 more rows]

## Sheet: S4a
Table S4a. Proximal promoter (1kb around TSS) in chromatin state 5.
coordinate			target gene
[truncated: 46,835 more rows]

## Sheet: S4b
Table S4b. Distal regulatory regions (intergenic regions with distance to the nearest TSS > 3kb) in chromatin state 5.
[truncated: 23,565 more rows]

[truncated: 1 more sheets: S5]
